# Supplementary material for: Effects of Functionalized and Raw Multi-Walled Carbon Nanotubes on Soil Bacterial Community Composition
Source: PLoS One. 2015 Mar 31;10(3):e0123042. doi: 10.1371/journal.pone.0123042 (PMC4380500; doi:10.1371/journal.pone.0123042)
Supplement: S1 Table — (XLSX) [file pone.0123042.s001.xlsx]

## Sheet: Table S1
S1 Table: Relative abundances of bacterial phyla classified against the Ribosomal Database Project (RDP) training dataset number 9 across all 63 soil replicates of different treatments with raw and acid treated MWCNTs.
taxlevel	rankID	taxon	daughterlevels	total	1a0	1a2	1a8	1b0	1b2	1b8	1c0	1c2	1c8	2a0	2a2	2a8	2b0	2b2	2b8	2c0	2c2	2c8	3a0	3a2	3a8	3b0	3b2	3b8	3c0	3c2	3c8	4a0	4a2	4a8	4b0	4b2	4b8	4c0	4c2	4c8	5a0	5a2	5a8	5b0	5b2	5b8	5c0	5c2	5c8
0	0	Root	1	2568331	74155	28328	26862	42706	17116	18348	50186	17672	20560	16972	31459	6712	30311	38273	33193	26498	10670	39721	40962	24452	32451	21860	44565	17441	20297	31091	28330	18703	35829	27208	17317	116217	29563	21522	25098	37254	22742	33553	32153	4760	5768	34448	13940	15208	151757
1	0.1	Bacteria	53	2568331	74155	28328	26862	42706	17116	18348	50186	17672	20560	16972	31459	6712	30311	38273	33193	26498	10670	39721	40962	24452	32451	21860	44565	17441	20297	31091	28330	18703	35829	27208	17317	116217	29563	21522	25098	37254	22742	33553	32153	4760	5768	34448	13940	15208	151757
2	0.1.1	10BAV	1	1	0	0	0	0	0	0	0	0	0	0	0	0	0	0	0	0	0	0	0	0	0	0	0	0	0	0	0	0	0	0	1	0	0	0	0	0	0	0	0	0	0	0	0	0	0
3	0.1.1.1	10BAV_c	1	1	0	0	0	0	0	0	0	0	0	0	0	0	0	0	0	0	0	0	0	0	0	0	0	0	0	0	0	0	0	0	1	0	0	0	0	0	0	0	0	0	0	0	0	0	0
4	0.1.1.1.3	EU134961_o	1	1	0	0	0	0	0	0	0	0	0	0	0	0	0	0	0	0	0	0	0	0	0	0	0	0	0	0	0	0	0	0	1	0	0	0	0	0	0	0	0	0	0	0	0	0	0
5	0.1.1.1.3.1	EU134961_f	1	1	0	0	0	0	0	0	0	0	0	0	0	0	0	0	0	0	0	0	0	0	0	0	0	0	0	0	0	0	0	0	1	0	0	0	0	0	0	0	0	0	0	0	0	0	0
6	0.1.1.1.3.1.1	EU134961_g	1	1	0	0	0	0	0	0	0	0	0	0	0	0	0	0	0	0	0	0	0	0	0	0	0	0	0	0	0	0	0	0	1	0	0	0	0	0	0	0	0	0	0	0	0	0	0
7	0.1.1.1.3.1.1.1	EU134961_s	1	1	0	0	0	0	0	0	0	0	0	0	0	0	0	0	0	0	0	0	0	0	0	0	0	0	0	0	0	0	0	0	1	0	0	0	0	0	0	0	0	0	0	0	0	0	0
8	0.1.1.1.3.1.1.1.1	unclassified	0	1	0	0	0	0	0	0	0	0	0	0	0	0	0	0	0	0	0	0	0	0	0	0	0	0	0	0	0	0	0	0	1	0	0	0	0	0	0	0	0	0	0	0	0	0	0
2	0.1.2	A3DB	1	10	1	0	0	1	1	0	1	0	0	0	0	0	0	0	0	0	0	0	0	0	1	0	0	0	0	0	0	0	0	0	0	0	0	0	0	0	0	0	0	1	0	0	2	0	1
3	0.1.2.1	A3DB_c	1	10	1	0	0	1	1	0	1	0	0	0	0	0	0	0	0	0	0	0	0	0	1	0	0	0	0	0	0	0	0	0	0	0	0	0	0	0	0	0	0	1	0	0	2	0	1
4	0.1.2.1.1	A3DB_o	1	10	1	0	0	1	1	0	1	0	0	0	0	0	0	0	0	0	0	0	0	0	1	0	0	0	0	0	0	0	0	0	0	0	0	0	0	0	0	0	0	1	0	0	2	0	1
5	0.1.2.1.1.2	EU043668_f	1	10	1	0	0	1	1	0	1	0	0	0	0	0	0	0	0	0	0	0	0	0	1	0	0	0	0	0	0	0	0	0	0	0	0	0	0	0	0	0	0	1	0	0	2	0	1
6	0.1.2.1.1.2.1	EU043668_g	1	10	1	0	0	1	1	0	1	0	0	0	0	0	0	0	0	0	0	0	0	0	1	0	0	0	0	0	0	0	0	0	0	0	0	0	0	0	0	0	0	1	0	0	2	0	1
7	0.1.2.1.1.2.1.1	EU043668_s	1	10	1	0	0	1	1	0	1	0	0	0	0	0	0	0	0	0	0	0	0	0	1	0	0	0	0	0	0	0	0	0	0	0	0	0	0	0	0	0	0	1	0	0	2	0	1
8	0.1.2.1.1.2.1.1.1	unclassified	0	10	1	0	0	1	1	0	1	0	0	0	0	0	0	0	0	0	0	0	0	0	1	0	0	0	0	0	0	0	0	0	0	0	0	0	0	0	0	0	0	1	0	0	2	0	1
2	0.1.5	AD3	1	239	1	1	3	2	0	1	5	0	2	4	0	1	1	1	3	2	1	3	0	0	4	1	1	0	2	1	1	1	1	1	0	18	0	1	2	3	1	3	1	0	0	0	0	0	28
3	0.1.5.1	AD3_c	3	239	1	1	3	2	0	1	5	0	2	4	0	1	1	1	3	2	1	3	0	0	4	1	1	0	2	1	1	1	1	1	0	18	0	1	2	3	1	3	1	0	0	0	0	0	28
4	0.1.5.1.1	AD3_o	2	95	0	0	2	2	0	0	4	0	2	2	0	0	1	0	0	1	1	0	0	0	3	1	0	0	2	0	0	0	1	0	0	6	0	0	0	0	1	2	0	0	0	0	0	0	12
5	0.1.5.1.1.1	AD3_f	2	92	0	0	2	2	0	0	4	0	2	2	0	0	0	0	0	1	1	0	0	0	2	1	0	0	2	0	0	0	1	0	0	5	0	0	0	0	1	2	0	0	0	0	0	0	12
6	0.1.5.1.1.1.1	AD3_g	5	85	0	0	2	2	0	0	4	0	2	2	0	0	0	0	0	1	1	0	0	0	1	1	0	0	2	0	0	0	1	0	0	4	0	0	0	0	1	2	0	0	0	0	0	0	11
7	0.1.5.1.1.1.1.1	AD3_s	1	14	0	0	0	0	0	0	2	0	2	1	0	0	0	0	0	0	1	0	0	0	0	0	0	0	1	0	0	0	0	0	0	0	0	0	0	0	0	0	0	0	0	0	0	0	0
8	0.1.5.1.1.1.1.1.1	unclassified	0	14	0	0	0	0	0	0	2	0	2	1	0	0	0	0	0	0	1	0	0	0	0	0	0	0	1	0	0	0	0	0	0	0	0	0	0	0	0	0	0	0	0	0	0	0	0
7	0.1.5.1.1.1.1.2	AY913277_s	1	9	0	0	0	0	0	0	0	0	0	0	0	0	0	0	0	0	0	0	0	0	0	0	0	0	0	0	0	0	0	0	0	0	0	0	0	0	0	0	0	0	0	0	0	0	1
8	0.1.5.1.1.1.1.2.1	unclassified	0	9	0	0	0	0	0	0	0	0	0	0	0	0	0	0	0	0	0	0	0	0	0	0	0	0	0	0	0	0	0	0	0	0	0	0	0	0	0	0	0	0	0	0	0	0	1
7	0.1.5.1.1.1.1.3	EF018754_s	1	3	0	0	1	0	0	0	0	0	0	0	0	0	0	0	0	0	0	0	0	0	0	0	0	0	0	0	0	0	0	0	0	0	0	0	0	0	0	0	0	0	0	0	0	0	1
8	0.1.5.1.1.1.1.3.1	unclassified	0	3	0	0	1	0	0	0	0	0	0	0	0	0	0	0	0	0	0	0	0	0	0	0	0	0	0	0	0	0	0	0	0	0	0	0	0	0	0	0	0	0	0	0	0	0	1
7	0.1.5.1.1.1.1.4	EU335368_s	1	19	0	0	0	0	0	0	0	0	0	0	0	0	0	0	0	0	0	0	0	0	1	0	0	0	0	0	0	0	0	0	0	2	0	0	0	0	0	0	0	0	0	0	0	0	3
8	0.1.5.1.1.1.1.4.1	unclassified	0	19	0	0	0	0	0	0	0	0	0	0	0	0	0	0	0	0	0	0	0	0	1	0	0	0	0	0	0	0	0	0	0	2	0	0	0	0	0	0	0	0	0	0	0	0	3
7	0.1.5.1.1.1.1.7	unclassified	1	40	0	0	1	2	0	0	2	0	0	1	0	0	0	0	0	1	0	0	0	0	0	1	0	0	1	0	0	0	1	0	0	2	0	0	0	0	1	2	0	0	0	0	0	0	6
8	0.1.5.1.1.1.1.7.1	unclassified	0	40	0	0	1	2	0	0	2	0	0	1	0	0	0	0	0	1	0	0	0	0	0	1	0	0	1	0	0	0	1	0	0	2	0	0	0	0	1	2	0	0	0	0	0	0	6
6	0.1.5.1.1.1.5	unclassified	1	7	0	0	0	0	0	0	0	0	0	0	0	0	0	0	0	0	0	0	0	0	1	0	0	0	0	0	0	0	0	0	0	1	0	0	0	0	0	0	0	0	0	0	0	0	1
7	0.1.5.1.1.1.5.1	unclassified	1	7	0	0	0	0	0	0	0	0	0	0	0	0	0	0	0	0	0	0	0	0	1	0	0	0	0	0	0	0	0	0	0	1	0	0	0	0	0	0	0	0	0	0	0	0	1
8	0.1.5.1.1.1.5.1.1	unclassified	0	7	0	0	0	0	0	0	0	0	0	0	0	0	0	0	0	0	0	0	0	0	1	0	0	0	0	0	0	0	0	0	0	1	0	0	0	0	0	0	0	0	0	0	0	0	1
5	0.1.5.1.1.3	unclassified	1	3	0	0	0	0	0	0	0	0	0	0	0	0	1	0	0	0	0	0	0	0	1	0	0	0	0	0	0	0	0	0	0	1	0	0	0	0	0	0	0	0	0	0	0	0	0
6	0.1.5.1.1.3.1	unclassified	1	3	0	0	0	0	0	0	0	0	0	0	0	0	1	0	0	0	0	0	0	0	1	0	0	0	0	0	0	0	0	0	0	1	0	0	0	0	0	0	0	0	0	0	0	0	0
7	0.1.5.1.1.3.1.1	unclassified	1	3	0	0	0	0	0	0	0	0	0	0	0	0	1	0	0	0	0	0	0	0	1	0	0	0	0	0	0	0	0	0	0	1	0	0	0	0	0	0	0	0	0	0	0	0	0
8	0.1.5.1.1.3.1.1.1	unclassified	0	3	0	0	0	0	0	0	0	0	0	0	0	0	1	0	0	0	0	0	0	0	1	0	0	0	0	0	0	0	0	0	0	1	0	0	0	0	0	0	0	0	0	0	0	0	0
4	0.1.5.1.2	FJ625337_o	2	131	1	1	1	0	0	1	1	0	0	2	0	1	0	1	3	1	0	3	0	0	1	0	1	0	0	1	1	0	0	1	0	11	0	1	2	2	0	1	1	0	0	0	0	0	13
5	0.1.5.1.2.1	EF516692_f	1	48	0	0	0	0	0	0	0	0	0	0	0	0	0	0	0	0	0	0	0	0	0	0	0	0	0	0	0	0	0	0	0	5	0	0	0	1	0	0	0	0	0	0	0	0	5
6	0.1.5.1.2.1.1	EF516692_g	2	48	0	0	0	0	0	0	0	0	0	0	0	0	0	0	0	0	0	0	0	0	0	0	0	0	0	0	0	0	0	0	0	5	0	0	0	1	0	0	0	0	0	0	0	0	5
7	0.1.5.1.2.1.1.1	EF516692_s	1	27	0	0	0	0	0	0	0	0	0	0	0	0	0	0	0	0	0	0	0	0	0	0	0	0	0	0	0	0	0	0	0	2	0	0	0	0	0	0	0	0	0	0	0	0	3
8	0.1.5.1.2.1.1.1.1	unclassified	0	27	0	0	0	0	0	0	0	0	0	0	0	0	0	0	0	0	0	0	0	0	0	0	0	0	0	0	0	0	0	0	0	2	0	0	0	0	0	0	0	0	0	0	0	0	3
7	0.1.5.1.2.1.1.4	unclassified	1	21	0	0	0	0	0	0	0	0	0	0	0	0	0	0	0	0	0	0	0	0	0	0	0	0	0	0	0	0	0	0	0	3	0	0	0	1	0	0	0	0	0	0	0	0	2
8	0.1.5.1.2.1.1.4.1	unclassified	0	21	0	0	0	0	0	0	0	0	0	0	0	0	0	0	0	0	0	0	0	0	0	0	0	0	0	0	0	0	0	0	0	3	0	0	0	1	0	0	0	0	0	0	0	0	2
5	0.1.5.1.2.2	FJ625337_f	1	83	1	1	1	0	0	1	1	0	0	2	0	1	0	1	3	1	0	3	0	0	1	0	1	0	0	1	1	0	0	1	0	6	0	1	2	1	0	1	1	0	0	0	0	0	8
6	0.1.5.1.2.2.1	FJ625337_g	3	83	1	1	1	0	0	1	1	0	0	2	0	1	0	1	3	1	0	3	0	0	1	0	1	0	0	1	1	0	0	1	0	6	0	1	2	1	0	1	1	0	0	0	0	0	8
7	0.1.5.1.2.2.1.1	EU117170_s	1	2	0	0	0	0	0	0	0	0	0	0	0	0	0	0	0	0	0	0	0	0	1	0	0	0	0	0	0	0	0	0	0	0	0	0	0	0	0	0	0	0	0	0	0	0	0
8	0.1.5.1.2.2.1.1.1	unclassified	0	2	0	0	0	0	0	0	0	0	0	0	0	0	0	0	0	0	0	0	0	0	1	0	0	0	0	0	0	0	0	0	0	0	0	0	0	0	0	0	0	0	0	0	0	0	0
7	0.1.5.1.2.2.1.3	FJ625337_s	1	7	0	0	1	0	0	1	0	0	0	0	0	0	0	0	0	0	0	0	0	0	0	0	0	0	0	0	0	0	0	0	0	1	0	0	0	0	0	0	0	0	0	0	0	0	0
8	0.1.5.1.2.2.1.3.1	unclassified	0	7	0	0	1	0	0	1	0	0	0	0	0	0	0	0	0	0	0	0	0	0	0	0	0	0	0	0	0	0	0	0	0	1	0	0	0	0	0	0	0	0	0	0	0	0	0
7	0.1.5.1.2.2.1.4	unclassified	1	74	1	1	0	0	0	0	1	0	0	2	0	1	0	1	3	1	0	3	0	0	0	0	1	0	0	1	1	0	0	1	0	5	0	1	2	1	0	1	1	0	0	0	0	0	8
8	0.1.5.1.2.2.1.4.1	unclassified	0	74	1	1	0	0	0	0	1	0	0	2	0	1	0	1	3	1	0	3	0	0	0	0	1	0	0	1	1	0	0	1	0	5	0	1	2	1	0	1	1	0	0	0	0	0	8
4	0.1.5.1.3	unclassified	1	13	0	0	0	0	0	0	0	0	0	0	0	0	0	0	0	0	0	0	0	0	0	0	0	0	0	0	0	1	0	0	0	1	0	0	0	1	0	0	0	0	0	0	0	0	3
5	0.1.5.1.3.1	unclassified	1	13	0	0	0	0	0	0	0	0	0	0	0	0	0	0	0	0	0	0	0	0	0	0	0	0	0	0	0	1	0	0	0	1	0	0	0	1	0	0	0	0	0	0	0	0	3
6	0.1.5.1.3.1.1	unclassified	1	13	0	0	0	0	0	0	0	0	0	0	0	0	0	0	0	0	0	0	0	0	0	0	0	0	0	0	0	1	0	0	0	1	0	0	0	1	0	0	0	0	0	0	0	0	3
7	0.1.5.1.3.1.1.1	unclassified	1	13	0	0	0	0	0	0	0	0	0	0	0	0	0	0	0	0	0	0	0	0	0	0	0	0	0	0	0	1	0	0	0	1	0	0	0	1	0	0	0	0	0	0	0	0	3
8	0.1.5.1.3.1.1.1.1	unclassified	0	13	0	0	0	0	0	0	0	0	0	0	0	0	0	0	0	0	0	0	0	0	0	0	0	0	0	0	0	1	0	0	0	1	0	0	0	1	0	0	0	0	0	0	0	0	3
2	0.1.8	AF234118_p	2	263	8	2	5	2	0	1	9	1	3	1	0	1	2	4	3	4	0	5	4	1	1	2	3	0	2	0	2	1	0	0	0	1	1	0	0	1	3	0	5	0	0	1	0	1	24
3	0.1.8.1	AF234118_c	1	148	2	1	5	1	0	0	4	0	2	0	0	1	2	4	3	2	0	4	1	1	0	2	2	0	2	0	1	1	0	0	0	0	1	0	0	0	2	0	5	0	0	0	0	0	12
4	0.1.8.1.1	AF234118_o	2	148	2	1	5	1	0	0	4	0	2	0	0	1	2	4	3	2	0	4	1	1	0	2	2	0	2	0	1	1	0	0	0	0	1	0	0	0	2	0	5	0	0	0	0	0	12
5	0.1.8.1.1.2	EU132808_f	1	137	2	1	5	1	0	0	4	0	2	0	0	1	2	4	2	2	0	3	1	1	0	1	2	0	2	0	1	1	0	0	0	0	1	0	0	0	2	0	5	0	0	0	0	0	12
6	0.1.8.1.1.2.1	EU132808_g	3	137	2	1	5	1	0	0	4	0	2	0	0	1	2	4	2	2	0	3	1	1	0	1	2	0	2	0	1	1	0	0	0	0	1	0	0	0	2	0	5	0	0	0	0	0	12
7	0.1.8.1.1.2.1.1	EU132808_s	1	122	2	1	2	1	0	0	4	0	2	0	0	1	1	4	1	2	0	3	1	1	0	1	2	0	2	0	1	1	0	0	0	0	1	0	0	0	2	0	4	0	0	0	0	0	11
8	0.1.8.1.1.2.1.1.1	unclassified	0	122	2	1	2	1	0	0	4	0	2	0	0	1	1	4	1	2	0	3	1	1	0	1	2	0	2	0	1	1	0	0	0	0	1	0	0	0	2	0	4	0	0	0	0	0	11
7	0.1.8.1.1.2.1.2	FJ444654_s	1	11	0	0	2	0	0	0	0	0	0	0	0	0	1	0	1	0	0	0	0	0	0	0	0	0	0	0	0	0	0	0	0	0	0	0	0	0	0	0	1	0	0	0	0	0	1
8	0.1.8.1.1.2.1.2.1	unclassified	0	11	0	0	2	0	0	0	0	0	0	0	0	0	1	0	1	0	0	0	0	0	0	0	0	0	0	0	0	0	0	0	0	0	0	0	0	0	0	0	1	0	0	0	0	0	1
7	0.1.8.1.1.2.1.3	unclassified	1	4	0	0	1	0	0	0	0	0	0	0	0	0	0	0	0	0	0	0	0	0	0	0	0	0	0	0	0	0	0	0	0	0	0	0	0	0	0	0	0	0	0	0	0	0	0
8	0.1.8.1.1.2.1.3.1	unclassified	0	4	0	0	1	0	0	0	0	0	0	0	0	0	0	0	0	0	0	0	0	0	0	0	0	0	0	0	0	0	0	0	0	0	0	0	0	0	0	0	0	0	0	0	0	0	0
5	0.1.8.1.1.3	unclassified	1	11	0	0	0	0	0	0	0	0	0	0	0	0	0	0	1	0	0	1	0	0	0	1	0	0	0	0	0	0	0	0	0	0	0	0	0	0	0	0	0	0	0	0	0	0	0
6	0.1.8.1.1.3.1	unclassified	1	11	0	0	0	0	0	0	0	0	0	0	0	0	0	0	1	0	0	1	0	0	0	1	0	0	0	0	0	0	0	0	0	0	0	0	0	0	0	0	0	0	0	0	0	0	0
7	0.1.8.1.1.3.1.1	unclassified	1	11	0	0	0	0	0	0	0	0	0	0	0	0	0	0	1	0	0	1	0	0	0	1	0	0	0	0	0	0	0	0	0	0	0	0	0	0	0	0	0	0	0	0	0	0	0
8	0.1.8.1.1.3.1.1.1	unclassified	0	11	0	0	0	0	0	0	0	0	0	0	0	0	0	0	1	0	0	1	0	0	0	1	0	0	0	0	0	0	0	0	0	0	0	0	0	0	0	0	0	0	0	0	0	0	0
3	0.1.8.2	EU132452_c	1	115	6	1	0	1	0	1	5	1	1	1	0	0	0	0	0	2	0	1	3	0	1	0	1	0	0	0	1	0	0	0	0	1	0	0	0	1	1	0	0	0	0	1	0	1	12
4	0.1.8.2.1	EU132452_o	1	115	6	1	0	1	0	1	5	1	1	1	0	0	0	0	0	2	0	1	3	0	1	0	1	0	0	0	1	0	0	0	0	1	0	0	0	1	1	0	0	0	0	1	0	1	12
5	0.1.8.2.1.1	EU132452_f	3	115	6	1	0	1	0	1	5	1	1	1	0	0	0	0	0	2	0	1	3	0	1	0	1	0	0	0	1	0	0	0	0	1	0	0	0	1	1	0	0	0	0	1	0	1	12
6	0.1.8.2.1.1.1	EU132452_g	3	100	5	1	0	0	0	1	5	1	1	1	0	0	0	0	0	2	0	1	3	0	1	0	1	0	0	0	1	0	0	0	0	1	0	0	0	1	1	0	0	0	0	1	0	0	10
7	0.1.8.2.1.1.1.1	EU132452_s	1	29	2	0	0	0	0	1	1	0	1	0	0	0	0	0	0	1	0	0	1	0	0	0	0	0	0	0	0	0	0	0	0	0	0	0	0	0	1	0	0	0	0	0	0	0	4
8	0.1.8.2.1.1.1.1.1	unclassified	0	29	2	0	0	0	0	1	1	0	1	0	0	0	0	0	0	1	0	0	1	0	0	0	0	0	0	0	0	0	0	0	0	0	0	0	0	0	1	0	0	0	0	0	0	0	4
7	0.1.8.2.1.1.1.2	EU132453_s	1	53	2	0	0	0	0	0	4	1	0	1	0	0	0	0	0	0	0	1	2	0	0	0	1	0	0	0	0	0	0	0	0	1	0	0	0	0	0	0	0	0	0	1	0	0	3
8	0.1.8.2.1.1.1.2.1	unclassified	0	53	2	0	0	0	0	0	4	1	0	1	0	0	0	0	0	0	0	1	2	0	0	0	1	0	0	0	0	0	0	0	0	1	0	0	0	0	0	0	0	0	0	1	0	0	3
7	0.1.8.2.1.1.1.3	unclassified	1	18	1	1	0	0	0	0	0	0	0	0	0	0	0	0	0	1	0	0	0	0	1	0	0	0	0	0	1	0	0	0	0	0	0	0	0	1	0	0	0	0	0	0	0	0	3
8	0.1.8.2.1.1.1.3.1	unclassified	0	18	1	1	0	0	0	0	0	0	0	0	0	0	0	0	0	1	0	0	0	0	1	0	0	0	0	0	1	0	0	0	0	0	0	0	0	1	0	0	0	0	0	0	0	0	3
6	0.1.8.2.1.1.2	HM186358_g	1	9	1	0	0	1	0	0	0	0	0	0	0	0	0	0	0	0	0	0	0	0	0	0	0	0	0	0	0	0	0	0	0	0	0	0	0	0	0	0	0	0	0	0	0	0	0
7	0.1.8.2.1.1.2.1	HM186358_s	1	9	1	0	0	1	0	0	0	0	0	0	0	0	0	0	0	0	0	0	0	0	0	0	0	0	0	0	0	0	0	0	0	0	0	0	0	0	0	0	0	0	0	0	0	0	0
8	0.1.8.2.1.1.2.1.1	unclassified	0	9	1	0	0	1	0	0	0	0	0	0	0	0	0	0	0	0	0	0	0	0	0	0	0	0	0	0	0	0	0	0	0	0	0	0	0	0	0	0	0	0	0	0	0	0	0
6	0.1.8.2.1.1.3	unclassified	1	6	0	0	0	0	0	0	0	0	0	0	0	0	0	0	0	0	0	0	0	0	0	0	0	0	0	0	0	0	0	0	0	0	0	0	0	0	0	0	0	0	0	0	0	1	2
7	0.1.8.2.1.1.3.1	unclassified	1	6	0	0	0	0	0	0	0	0	0	0	0	0	0	0	0	0	0	0	0	0	0	0	0	0	0	0	0	0	0	0	0	0	0	0	0	0	0	0	0	0	0	0	0	1	2
8	0.1.8.2.1.1.3.1.1	unclassified	0	6	0	0	0	0	0	0	0	0	0	0	0	0	0	0	0	0	0	0	0	0	0	0	0	0	0	0	0	0	0	0	0	0	0	0	0	0	0	0	0	0	0	0	0	1	2
2	0.1.17	Acidobacteria	15	548791	15482	5719	6031	8281	2643	5877	7626	3989	5226	1766	5607	832	5405	7144	11737	5053	982	12747	7735	5122	7583	4202	7816	4857	4366	6285	5719	3444	1494	2714	3377	7556	2974	4388	1800	3787	3615	5774	11778	420	587	8264	2819	2970	49521
3	0.1.17.1	AB240310_c	1	1566	57	13	5	18	7	6	62	3	10	24	6	4	0	8	0	19	8	39	32	1	10	22	17	9	10	11	13	10	15	20	9	151	27	12	4	31	12	15	9	3	4	15	0	0	3
4	0.1.17.1.1	AB240310_o	1	1566	57	13	5	18	7	6	62	3	10	24	6	4	0	8	0	19	8	39	32	1	10	22	17	9	10	11	13	10	15	20	9	151	27	12	4	31	12	15	9	3	4	15	0	0	3
5	0.1.17.1.1.1	AB240310_f	5	1566	57	13	5	18	7	6	62	3	10	24	6	4	0	8	0	19	8	39	32	1	10	22	17	9	10	11	13	10	15	20	9	151	27	12	4	31	12	15	9	3	4	15	0	0	3
6	0.1.17.1.1.1.1	AB240310_g	4	1266	43	12	3	13	5	5	45	3	9	16	4	3	0	6	0	11	7	34	23	1	8	20	14	8	7	8	12	8	15	19	6	149	27	9	3	29	9	12	7	1	2	11	0	0	3
7	0.1.17.1.1.1.1.1	AB240310_s	1	73	3	0	0	3	0	0	3	0	2	2	0	0	0	0	0	0	0	2	0	0	0	0	1	1	0	0	0	0	0	0	1	6	1	0	0	3	1	0	0	0	1	1	0	0	0
8	0.1.17.1.1.1.1.1.1	unclassified	0	73	3	0	0	3	0	0	3	0	2	2	0	0	0	0	0	0	0	2	0	0	0	0	1	1	0	0	0	0	0	0	1	6	1	0	0	3	1	0	0	0	1	1	0	0	0
7	0.1.17.1.1.1.1.2	AB672168_s	1	41	0	0	0	0	0	1	0	0	0	0	0	0	0	1	0	1	0	4	2	0	0	1	0	0	0	1	0	0	0	0	0	4	0	0	0	0	0	0	0	0	0	0	0	0	0
8	0.1.17.1.1.1.1.2.1	unclassified	0	41	0	0	0	0	0	1	0	0	0	0	0	0	0	1	0	1	0	4	2	0	0	1	0	0	0	1	0	0	0	0	0	4	0	0	0	0	0	0	0	0	0	0	0	0	0
7	0.1.17.1.1.1.1.9	FJ478651_s	1	186	2	2	0	2	1	1	8	0	0	5	2	1	0	0	0	4	1	1	3	0	1	1	1	4	0	1	2	3	3	0	1	19	10	1	0	7	3	2	1	0	0	3	0	0	1
8	0.1.17.1.1.1.1.9.1	unclassified	0	186	2	2	0	2	1	1	8	0	0	5	2	1	0	0	0	4	1	1	3	0	1	1	1	4	0	1	2	3	3	0	1	19	10	1	0	7	3	2	1	0	0	3	0	0	1
7	0.1.17.1.1.1.1.13	unclassified	1	966	38	10	3	8	4	3	34	3	7	9	2	2	0	5	0	6	6	27	18	1	7	18	12	3	7	6	10	5	12	19	4	120	16	8	3	19	5	10	6	1	1	7	0	0	2
8	0.1.17.1.1.1.1.13.1	unclassified	0	966	38	10	3	8	4	3	34	3	7	9	2	2	0	5	0	6	6	27	18	1	7	18	12	3	7	6	10	5	12	19	4	120	16	8	3	19	5	10	6	1	1	7	0	0	2
6	0.1.17.1.1.1.2	AM180888_g	5	268	14	1	2	5	1	1	17	0	1	7	2	1	0	2	0	7	1	5	8	0	2	2	3	1	2	3	1	2	0	0	2	2	0	3	1	2	3	3	2	1	2	4	0	0	0
7	0.1.17.1.1.1.2.3	EF516758_s	1	80	2	0	0	1	0	0	6	0	0	2	1	0	0	2	0	5	0	0	1	0	0	1	1	0	0	1	0	0	0	0	0	0	0	0	1	0	1	2	1	0	2	2	0	0	0
8	0.1.17.1.1.1.2.3.1	unclassified	0	80	2	0	0	1	0	0	6	0	0	2	1	0	0	2	0	5	0	0	1	0	0	1	1	0	0	1	0	0	0	0	0	0	0	0	1	0	1	2	1	0	2	2	0	0	0
7	0.1.17.1.1.1.2.4	EU132289_s	1	22	0	0	0	0	1	0	1	0	0	1	0	0	0	0	0	0	0	1	1	0	0	0	0	0	0	0	0	0	0	0	0	0	0	0	0	0	0	0	0	0	0	1	0	0	0
8	0.1.17.1.1.1.2.4.1	unclassified	0	22	0	0	0	0	1	0	1	0	0	1	0	0	0	0	0	0	0	1	1	0	0	0	0	0	0	0	0	0	0	0	0	0	0	0	0	0	0	0	0	0	0	1	0	0	0
7	0.1.17.1.1.1.2.5	EU192969_s	1	3	0	0	0	0	0	0	0	0	0	0	0	0	0	0	0	0	0	0	0	0	0	0	0	0	0	0	0	0	0	0	0	0	0	0	0	0	0	0	0	0	0	0	0	0	0
8	0.1.17.1.1.1.2.5.1	unclassified	0	3	0	0	0	0	0	0	0	0	0	0	0	0	0	0	0	0	0	0	0	0	0	0	0	0	0	0	0	0	0	0	0	0	0	0	0	0	0	0	0	0	0	0	0	0	0
7	0.1.17.1.1.1.2.6	EU937852_s	1	2	0	0	0	0	0	0	0	0	0	0	0	0	0	0	0	0	0	0	0	0	0	0	0	0	0	0	0	0	0	0	0	0	0	0	0	0	0	0	0	0	0	0	0	0	0
8	0.1.17.1.1.1.2.6.1	unclassified	0	2	0	0	0	0	0	0	0	0	0	0	0	0	0	0	0	0	0	0	0	0	0	0	0	0	0	0	0	0	0	0	0	0	0	0	0	0	0	0	0	0	0	0	0	0	0
7	0.1.17.1.1.1.2.8	unclassified	1	161	12	1	2	4	0	1	10	0	1	4	1	1	0	0	0	2	1	4	6	0	2	1	2	1	2	2	1	2	0	0	2	2	0	3	0	2	2	1	1	1	0	1	0	0	0
8	0.1.17.1.1.1.2.8.1	unclassified	0	161	12	1	2	4	0	1	10	0	1	4	1	1	0	0	0	2	1	4	6	0	2	1	2	1	2	2	1	2	0	0	2	2	0	3	0	2	2	1	1	1	0	1	0	0	0
6	0.1.17.1.1.1.3	AY395339_g	1	3	0	0	0	0	0	0	0	0	0	0	0	0	0	0	0	0	0	0	0	0	0	0	0	0	0	0	0	0	0	0	0	0	0	0	0	0	0	0	0	0	0	0	0	0	0
7	0.1.17.1.1.1.3.1	AY395339_s	1	3	0	0	0	0	0	0	0	0	0	0	0	0	0	0	0	0	0	0	0	0	0	0	0	0	0	0	0	0	0	0	0	0	0	0	0	0	0	0	0	0	0	0	0	0	0
8	0.1.17.1.1.1.3.1.1	unclassified	0	3	0	0	0	0	0	0	0	0	0	0	0	0	0	0	0	0	0	0	0	0	0	0	0	0	0	0	0	0	0	0	0	0	0	0	0	0	0	0	0	0	0	0	0	0	0
6	0.1.17.1.1.1.4	GQ302594_g	1	15	0	0	0	0	0	0	0	0	0	1	0	0	0	0	0	1	0	0	0	0	0	0	0	0	0	0	0	0	0	0	0	0	0	0	0	0	0	0	0	1	0	0	0	0	0
7	0.1.17.1.1.1.4.1	GQ302594_s	1	15	0	0	0	0	0	0	0	0	0	1	0	0	0	0	0	1	0	0	0	0	0	0	0	0	0	0	0	0	0	0	0	0	0	0	0	0	0	0	0	1	0	0	0	0	0
8	0.1.17.1.1.1.4.1.1	unclassified	0	15	0	0	0	0	0	0	0	0	0	1	0	0	0	0	0	1	0	0	0	0	0	0	0	0	0	0	0	0	0	0	0	0	0	0	0	0	0	0	0	1	0	0	0	0	0
6	0.1.17.1.1.1.5	unclassified	1	14	0	0	0	0	1	0	0	0	0	0	0	0	0	0	0	0	0	0	1	0	0	0	0	0	1	0	0	0	0	1	1	0	0	0	0	0	0	0	0	0	0	0	0	0	0
7	0.1.17.1.1.1.5.1	unclassified	1	14	0	0	0	0	1	0	0	0	0	0	0	0	0	0	0	0	0	0	1	0	0	0	0	0	1	0	0	0	0	1	1	0	0	0	0	0	0	0	0	0	0	0	0	0	0
8	0.1.17.1.1.1.5.1.1	unclassified	0	14	0	0	0	0	1	0	0	0	0	0	0	0	0	0	0	0	0	0	1	0	0	0	0	0	1	0	0	0	0	1	1	0	0	0	0	0	0	0	0	0	0	0	0	0	0
3	0.1.17.2	Acidobacteria_c	1	13430	365	150	85	277	22	51	200	43	61	94	78	47	3	94	6	149	42	154	140	2	143	81	114	103	148	89	150	111	177	913	118	2524	967	128	315	848	91	72	164	21	10	126	0	0	5
4	0.1.17.2.1	Acidobacteriales	3	13430	365	150	85	277	22	51	200	43	61	94	78	47	3	94	6	149	42	154	140	2	143	81	114	103	148	89	150	111	177	913	118	2524	967	128	315	848	91	72	164	21	10	126	0	0	5
5	0.1.17.2.1.1	Acidobacteriaceae	9	13426	365	150	85	277	22	51	200	43	61	94	78	47	3	94	6	149	42	154	140	2	142	81	114	103	148	89	150	111	177	913	118	2524	967	128	315	848	91	72	164	21	10	126	0	0	5
6	0.1.17.2.1.1.1	AJ292587_g	3	14	0	0	0	0	0	0	0	0	0	0	0	0	0	0	0	0	0	0	0	0	0	0	0	0	0	0	0	0	0	0	0	7	0	0	0	0	1	1	0	0	0	0	0	0	0
7	0.1.17.2.1.1.1.1	AJ292587_s	1	7	0	0	0	0	0	0	0	0	0	0	0	0	0	0	0	0	0	0	0	0	0	0	0	0	0	0	0	0	0	0	0	7	0	0	0	0	0	0	0	0	0	0	0	0	0
8	0.1.17.2.1.1.1.1.1	unclassified	0	7	0	0	0	0	0	0	0	0	0	0	0	0	0	0	0	0	0	0	0	0	0	0	0	0	0	0	0	0	0	0	0	7	0	0	0	0	0	0	0	0	0	0	0	0	0
7	0.1.17.2.1.1.1.2	AM697130_s	1	1	0	0	0	0	0	0	0	0	0	0	0	0	0	0	0	0	0	0	0	0	0	0	0	0	0	0	0	0	0	0	0	0	0	0	0	0	0	0	0	0	0	0	0	0	0
8	0.1.17.2.1.1.1.2.1	unclassified	0	1	0	0	0	0	0	0	0	0	0	0	0	0	0	0	0	0	0	0	0	0	0	0	0	0	0	0	0	0	0	0	0	0	0	0	0	0	0	0	0	0	0	0	0	0	0
7	0.1.17.2.1.1.1.4	unclassified	1	6	0	0	0	0	0	0	0	0	0	0	0	0	0	0	0	0	0	0	0	0	0	0	0	0	0	0	0	0	0	0	0	0	0	0	0	0	1	1	0	0	0	0	0	0	0
8	0.1.17.2.1.1.1.4.1	unclassified	0	6	0	0	0	0	0	0	0	0	0	0	0	0	0	0	0	0	0	0	0	0	0	0	0	0	0	0	0	0	0	0	0	0	0	0	0	0	1	1	0	0	0	0	0	0	0
6	0.1.17.2.1.1.3	Acidobacterium	1	41	0	0	0	0	0	0	0	0	0	0	0	0	0	0	0	0	0	0	0	0	0	6	0	4	0	0	0	0	0	0	0	0	0	0	0	0	0	0	0	0	0	0	0	0	0
7	0.1.17.2.1.1.3.13	unclassified	1	41	0	0	0	0	0	0	0	0	0	0	0	0	0	0	0	0	0	0	0	0	0	6	0	4	0	0	0	0	0	0	0	0	0	0	0	0	0	0	0	0	0	0	0	0	0
8	0.1.17.2.1.1.3.13.1	unclassified	0	41	0	0	0	0	0	0	0	0	0	0	0	0	0	0	0	0	0	0	0	0	0	6	0	4	0	0	0	0	0	0	0	0	0	0	0	0	0	0	0	0	0	0	0	0	0
6	0.1.17.2.1.1.4	Bryocella	2	42	0	8	0	4	0	0	0	0	0	0	0	0	0	0	0	0	1	0	0	0	1	0	0	0	0	0	8	0	0	0	0	1	0	1	2	0	0	0	1	0	0	0	0	0	0
7	0.1.17.2.1.1.4.1	AB548308_s	1	2	0	0	0	1	0	0	0	0	0	0	0	0	0	0	0	0	0	0	0	0	1	0	0	0	0	0	0	0	0	0	0	0	0	0	0	0	0	0	0	0	0	0	0	0	0
8	0.1.17.2.1.1.4.1.1	unclassified	0	2	0	0	0	1	0	0	0	0	0	0	0	0	0	0	0	0	0	0	0	0	1	0	0	0	0	0	0	0	0	0	0	0	0	0	0	0	0	0	0	0	0	0	0	0	0
7	0.1.17.2.1.1.4.3	FJ466137_s	1	40	0	8	0	3	0	0	0	0	0	0	0	0	0	0	0	0	1	0	0	0	0	0	0	0	0	0	8	0	0	0	0	1	0	1	2	0	0	0	1	0	0	0	0	0	0
8	0.1.17.2.1.1.4.3.1	unclassified	0	40	0	8	0	3	0	0	0	0	0	0	0	0	0	0	0	0	1	0	0	0	0	0	0	0	0	0	8	0	0	0	0	1	0	1	2	0	0	0	1	0	0	0	0	0	0
6	0.1.17.2.1.1.9	FJ466156_g	1	3	0	0	0	0	0	0	0	0	0	0	0	0	0	1	0	0	0	0	0	0	0	0	0	0	0	0	0	0	0	0	0	0	0	0	1	0	0	0	0	0	0	0	0	0	0
7	0.1.17.2.1.1.9.1	FJ466156_s	1	3	0	0	0	0	0	0	0	0	0	0	0	0	0	1	0	0	0	0	0	0	0	0	0	0	0	0	0	0	0	0	0	0	0	0	1	0	0	0	0	0	0	0	0	0	0
8	0.1.17.2.1.1.9.1.1	unclassified	0	3	0	0	0	0	0	0	0	0	0	0	0	0	0	1	0	0	0	0	0	0	0	0	0	0	0	0	0	0	0	0	0	0	0	0	1	0	0	0	0	0	0	0	0	0	0
6	0.1.17.2.1.1.11	Granulicella	4	298	6	7	4	13	0	0	2	1	0	0	0	0	0	0	0	0	0	2	1	0	5	1	0	3	3	0	7	0	0	18	1	18	22	2	2	93	1	2	7	1	0	4	0	0	0
7	0.1.17.2.1.1.11.1	AB245337_s	1	29	2	1	0	0	0	0	2	0	0	0	0	0	0	0	0	0	0	0	0	0	1	0	0	1	1	0	1	0	0	1	0	6	2	0	0	0	0	2	0	0	0	0	0	0	0
8	0.1.17.2.1.1.11.1.1	unclassified	0	29	2	1	0	0	0	0	2	0	0	0	0	0	0	0	0	0	0	0	0	0	1	0	0	1	1	0	1	0	0	1	0	6	2	0	0	0	0	2	0	0	0	0	0	0	0
7	0.1.17.2.1.1.11.9	Granulicella_aggregans	1	27	3	1	1	2	0	0	0	0	0	0	0	0	0	0	0	0	0	0	0	0	0	0	0	0	1	0	1	0	0	0	0	4	0	1	0	0	0	0	1	0	0	0	0	0	0
8	0.1.17.2.1.1.11.9.1	unclassified	0	27	3	1	1	2	0	0	0	0	0	0	0	0	0	0	0	0	0	0	0	0	0	0	0	0	1	0	1	0	0	0	0	4	0	1	0	0	0	0	1	0	0	0	0	0	0
7	0.1.17.2.1.1.11.11	Granulicella_mallensis	1	37	0	2	3	4	0	0	0	0	0	0	0	0	0	0	0	0	0	0	1	0	0	0	0	0	0	0	2	0	0	1	0	1	0	0	1	1	1	0	4	0	0	4	0	0	0
8	0.1.17.2.1.1.11.11.1	unclassified	0	37	0	2	3	4	0	0	0	0	0	0	0	0	0	0	0	0	0	0	1	0	0	0	0	0	0	0	2	0	0	1	0	1	0	0	1	1	1	0	4	0	0	4	0	0	0
7	0.1.17.2.1.1.11.20	unclassified	1	205	1	3	0	7	0	0	0	1	0	0	0	0	0	0	0	0	0	2	0	0	4	1	0	2	1	0	3	0	0	16	1	7	20	1	1	92	0	0	2	1	0	0	0	0	0
8	0.1.17.2.1.1.11.20.1	unclassified	0	205	1	3	0	7	0	0	0	1	0	0	0	0	0	0	0	0	0	2	0	0	4	1	0	2	1	0	3	0	0	16	1	7	20	1	1	92	0	0	2	1	0	0	0	0	0
6	0.1.17.2.1.1.13	Koribacter	31	6170	292	85	49	168	15	31	138	36	36	61	60	32	1	59	6	112	28	89	95	1	76	62	81	69	122	81	85	93	46	95	105	365	141	103	37	127	74	52	97	18	8	71	0	0	5
7	0.1.17.2.1.1.13.1	AB240248_s	1	10	0	1	0	0	0	0	0	0	0	0	0	0	0	0	0	0	0	0	0	0	0	0	0	0	0	0	1	0	0	0	0	0	0	0	0	0	0	0	0	0	0	0	0	0	0
8	0.1.17.2.1.1.13.1.1	unclassified	0	10	0	1	0	0	0	0	0	0	0	0	0	0	0	0	0	0	0	0	0	0	0	0	0	0	0	0	1	0	0	0	0	0	0	0	0	0	0	0	0	0	0	0	0	0	0
7	0.1.17.2.1.1.13.2	AB307653_s	1	2	0	0	0	0	0	0	0	0	0	0	0	0	0	0	0	0	0	0	0	0	0	0	0	0	0	0	0	0	0	0	0	0	0	0	0	2	0	0	0	0	0	0	0	0	0
8	0.1.17.2.1.1.13.2.1	unclassified	0	2	0	0	0	0	0	0	0	0	0	0	0	0	0	0	0	0	0	0	0	0	0	0	0	0	0	0	0	0	0	0	0	0	0	0	0	2	0	0	0	0	0	0	0	0	0
7	0.1.17.2.1.1.13.3	AB307654_s	1	2	0	0	0	0	0	0	0	0	0	0	0	0	0	0	0	0	0	0	0	0	0	0	0	0	0	0	0	0	0	0	0	0	0	0	0	0	0	0	0	0	0	0	0	0	0
8	0.1.17.2.1.1.13.3.1	unclassified	0	2	0	0	0	0	0	0	0	0	0	0	0	0	0	0	0	0	0	0	0	0	0	0	0	0	0	0	0	0	0	0	0	0	0	0	0	0	0	0	0	0	0	0	0	0	0
7	0.1.17.2.1.1.13.5	AF498705_s	1	1	0	0	0	0	0	0	0	0	0	0	0	0	0	0	0	0	0	0	0	0	0	0	0	0	0	0	0	0	0	0	0	0	0	0	0	0	0	0	0	0	0	0	0	0	0
8	0.1.17.2.1.1.13.5.1	unclassified	0	1	0	0	0	0	0	0	0	0	0	0	0	0	0	0	0	0	0	0	0	0	0	0	0	0	0	0	0	0	0	0	0	0	0	0	0	0	0	0	0	0	0	0	0	0	0
7	0.1.17.2.1.1.13.8	AJ292576_s	1	322	3	2	6	19	4	2	2	2	9	0	7	0	0	15	0	0	0	2	9	0	9	0	1	1	4	10	2	1	0	1	14	0	6	15	5	4	2	1	12	1	0	4	0	0	1
8	0.1.17.2.1.1.13.8.1	unclassified	0	322	3	2	6	19	4	2	2	2	9	0	7	0	0	15	0	0	0	2	9	0	9	0	1	1	4	10	2	1	0	1	14	0	6	15	5	4	2	1	12	1	0	4	0	0	1
7	0.1.17.2.1.1.13.9	AJ617853_s	1	1	0	0	0	0	0	0	0	0	0	0	0	0	0	0	0	0	0	0	0	0	0	0	0	0	0	0	0	0	0	0	0	0	0	1	0	0	0	0	0	0	0	0	0	0	0
8	0.1.17.2.1.1.13.9.1	unclassified	0	1	0	0	0	0	0	0	0	0	0	0	0	0	0	0	0	0	0	0	0	0	0	0	0	0	0	0	0	0	0	0	0	0	0	1	0	0	0	0	0	0	0	0	0	0	0
7	0.1.17.2.1.1.13.11	AM934736_s	1	3	0	0	0	0	0	0	0	0	0	0	0	0	0	0	0	1	0	0	0	0	0	0	0	0	0	0	0	0	0	0	0	0	0	2	0	0	0	0	0	0	0	0	0	0	0
8	0.1.17.2.1.1.13.11.1	unclassified	0	3	0	0	0	0	0	0	0	0	0	0	0	0	0	0	0	1	0	0	0	0	0	0	0	0	0	0	0	0	0	0	0	0	0	2	0	0	0	0	0	0	0	0	0	0	0
7	0.1.17.2.1.1.13.12	AM935360_s	1	3	1	0	0	0	0	0	0	0	0	0	0	0	0	0	0	0	0	0	0	0	0	0	0	0	1	0	0	0	0	0	0	0	0	0	0	0	0	0	0	0	0	1	0	0	0
8	0.1.17.2.1.1.13.12.1	unclassified	0	3	1	0	0	0	0	0	0	0	0	0	0	0	0	0	0	0	0	0	0	0	0	0	0	0	1	0	0	0	0	0	0	0	0	0	0	0	0	0	0	0	0	1	0	0	0
7	0.1.17.2.1.1.13.18	AY673303_s	1	1012	53	10	7	37	0	3	43	4	5	14	13	6	0	14	1	28	8	13	2	1	0	17	16	10	14	0	10	0	19	0	34	110	50	17	0	32	25	15	12	4	0	12	0	0	0
8	0.1.17.2.1.1.13.18.1	unclassified	0	1012	53	10	7	37	0	3	43	4	5	14	13	6	0	14	1	28	8	13	2	1	0	17	16	10	14	0	10	0	19	0	34	110	50	17	0	32	25	15	12	4	0	12	0	0	0
7	0.1.17.2.1.1.13.19	AY913298_s	1	145	3	0	6	1	0	0	0	0	0	0	0	1	0	0	1	1	0	0	0	0	10	0	0	4	3	0	0	2	1	13	2	11	9	0	1	6	0	0	4	0	0	0	0	0	0
8	0.1.17.2.1.1.13.19.1	unclassified	0	145	3	0	6	1	0	0	0	0	0	0	0	1	0	0	1	1	0	0	0	0	10	0	0	4	3	0	0	2	1	13	2	11	9	0	1	6	0	0	4	0	0	0	0	0	0
7	0.1.17.2.1.1.13.21	AY963368_s	1	1	0	0	0	0	0	0	0	0	0	0	0	0	0	0	0	0	0	0	0	0	0	0	0	0	0	0	0	0	0	0	0	0	0	0	0	0	0	0	0	0	0	0	0	0	0
8	0.1.17.2.1.1.13.21.1	unclassified	0	1	0	0	0	0	0	0	0	0	0	0	0	0	0	0	0	0	0	0	0	0	0	0	0	0	0	0	0	0	0	0	0	0	0	0	0	0	0	0	0	0	0	0	0	0	0
7	0.1.17.2.1.1.13.25	AY963471_s	1	1	0	0	0	0	0	0	0	0	0	0	0	0	0	0	0	0	0	0	0	0	0	0	0	0	0	0	0	0	0	0	0	0	0	0	0	1	0	0	0	0	0	0	0	0	0
8	0.1.17.2.1.1.13.25.1	unclassified	0	1	0	0	0	0	0	0	0	0	0	0	0	0	0	0	0	0	0	0	0	0	0	0	0	0	0	0	0	0	0	0	0	0	0	0	0	1	0	0	0	0	0	0	0	0	0
7	0.1.17.2.1.1.13.26	AY963478_s	1	3	0	0	0	0	0	0	0	0	0	0	0	0	0	0	0	0	0	0	0	0	0	2	0	0	0	0	0	0	0	0	1	0	0	0	0	0	0	0	0	0	0	0	0	0	0
8	0.1.17.2.1.1.13.26.1	unclassified	0	3	0	0	0	0	0	0	0	0	0	0	0	0	0	0	0	0	0	0	0	0	0	2	0	0	0	0	0	0	0	0	1	0	0	0	0	0	0	0	0	0	0	0	0	0	0
7	0.1.17.2.1.1.13.27	DQ310740_s	1	10	0	0	0	0	0	0	2	0	0	0	0	0	0	0	0	0	0	0	0	0	0	0	0	0	0	0	0	0	0	0	1	2	0	0	0	1	0	0	0	0	0	0	0	0	0
8	0.1.17.2.1.1.13.27.1	unclassified	0	10	0	0	0	0	0	0	2	0	0	0	0	0	0	0	0	0	0	0	0	0	0	0	0	0	0	0	0	0	0	0	1	2	0	0	0	1	0	0	0	0	0	0	0	0	0
7	0.1.17.2.1.1.13.35	DQ829649_s	1	1	0	0	0	0	0	0	0	0	0	0	0	0	0	0	0	0	0	0	0	0	0	0	0	0	0	0	0	0	0	0	0	0	0	0	0	0	0	0	0	0	0	0	0	0	0
8	0.1.17.2.1.1.13.35.1	unclassified	0	1	0	0	0	0	0	0	0	0	0	0	0	0	0	0	0	0	0	0	0	0	0	0	0	0	0	0	0	0	0	0	0	0	0	0	0	0	0	0	0	0	0	0	0	0	0
7	0.1.17.2.1.1.13.36	DQ984553_s	1	1	0	0	0	0	0	0	0	0	0	0	0	0	0	0	0	0	0	0	0	0	0	0	0	0	0	0	0	0	0	0	0	1	0	0	0	0	0	0	0	0	0	0	0	0	0
8	0.1.17.2.1.1.13.36.1	unclassified	0	1	0	0	0	0	0	0	0	0	0	0	0	0	0	0	0	0	0	0	0	0	0	0	0	0	0	0	0	0	0	0	0	1	0	0	0	0	0	0	0	0	0	0	0	0	0
7	0.1.17.2.1.1.13.47	EF019507_s	1	38	1	4	0	1	1	0	0	0	0	0	0	0	0	0	0	0	0	0	0	0	0	8	0	5	9	0	4	0	3	0	0	0	0	0	0	0	0	0	0	0	0	0	0	0	0
8	0.1.17.2.1.1.13.47.1	unclassified	0	38	1	4	0	1	1	0	0	0	0	0	0	0	0	0	0	0	0	0	0	0	0	8	0	5	9	0	4	0	3	0	0	0	0	0	0	0	0	0	0	0	0	0	0	0	0
7	0.1.17.2.1.1.13.49	EF492906_s	1	1	0	0	0	0	0	0	0	0	0	0	0	0	0	0	0	0	0	0	0	0	0	0	0	0	0	0	0	0	0	0	0	0	0	0	0	0	0	0	0	0	0	0	0	0	0
8	0.1.17.2.1.1.13.49.1	unclassified	0	1	0	0	0	0	0	0	0	0	0	0	0	0	0	0	0	0	0	0	0	0	0	0	0	0	0	0	0	0	0	0	0	0	0	0	0	0	0	0	0	0	0	0	0	0	0
7	0.1.17.2.1.1.13.54	EF494335_s	1	1	0	0	0	0	0	0	0	0	0	0	0	0	0	0	0	0	0	0	0	0	0	0	0	0	0	0	0	0	0	0	0	1	0	0	0	0	0	0	0	0	0	0	0	0	0
8	0.1.17.2.1.1.13.54.1	unclassified	0	1	0	0	0	0	0	0	0	0	0	0	0	0	0	0	0	0	0	0	0	0	0	0	0	0	0	0	0	0	0	0	0	1	0	0	0	0	0	0	0	0	0	0	0	0	0
7	0.1.17.2.1.1.13.56	EF494374_s	1	64	12	0	0	0	0	0	0	0	1	0	0	0	0	0	0	0	0	0	0	0	0	0	0	0	1	0	0	0	0	0	4	0	20	0	0	0	0	0	0	0	0	0	0	0	0
8	0.1.17.2.1.1.13.56.1	unclassified	0	64	12	0	0	0	0	0	0	0	1	0	0	0	0	0	0	0	0	0	0	0	0	0	0	0	1	0	0	0	0	0	4	0	20	0	0	0	0	0	0	0	0	0	0	0	0
7	0.1.17.2.1.1.13.58	EF515959_s	1	3	0	0	0	0	0	0	0	0	0	0	0	0	0	0	0	0	0	0	0	0	0	0	0	0	1	0	0	0	0	0	0	0	0	0	0	0	0	1	0	0	0	0	0	0	0
8	0.1.17.2.1.1.13.58.1	unclassified	0	3	0	0	0	0	0	0	0	0	0	0	0	0	0	0	0	0	0	0	0	0	0	0	0	0	1	0	0	0	0	0	0	0	0	0	0	0	0	1	0	0	0	0	0	0	0
7	0.1.17.2.1.1.13.60	EF516087_s	1	1	0	0	0	0	0	0	0	0	0	0	0	0	0	0	0	0	0	0	0	0	0	0	0	0	0	0	0	0	0	0	0	0	0	0	0	0	0	0	0	0	0	0	0	0	0
8	0.1.17.2.1.1.13.60.1	unclassified	0	1	0	0	0	0	0	0	0	0	0	0	0	0	0	0	0	0	0	0	0	0	0	0	0	0	0	0	0	0	0	0	0	0	0	0	0	0	0	0	0	0	0	0	0	0	0
7	0.1.17.2.1.1.13.61	EF516149_s	1	2	1	0	0	0	0	0	0	0	0	0	0	0	0	0	0	0	0	0	0	0	0	0	0	0	0	0	0	0	0	0	0	0	0	0	0	0	0	0	0	0	0	0	0	0	0
8	0.1.17.2.1.1.13.61.1	unclassified	0	2	1	0	0	0	0	0	0	0	0	0	0	0	0	0	0	0	0	0	0	0	0	0	0	0	0	0	0	0	0	0	0	0	0	0	0	0	0	0	0	0	0	0	0	0	0
7	0.1.17.2.1.1.13.91	EU335304_s	1	1	0	0	1	0	0	0	0	0	0	0	0	0	0	0	0	0	0	0	0	0	0	0	0	0	0	0	0	0	0	0	0	0	0	0	0	0	0	0	0	0	0	0	0	0	0
8	0.1.17.2.1.1.13.91.1	unclassified	0	1	0	0	1	0	0	0	0	0	0	0	0	0	0	0	0	0	0	0	0	0	0	0	0	0	0	0	0	0	0	0	0	0	0	0	0	0	0	0	0	0	0	0	0	0	0
7	0.1.17.2.1.1.13.95	EU335419_s	1	1	0	0	0	0	0	0	0	0	0	0	0	0	0	0	0	1	0	0	0	0	0	0	0	0	0	0	0	0	0	0	0	0	0	0	0	0	0	0	0	0	0	0	0	0	0
8	0.1.17.2.1.1.13.95.1	unclassified	0	1	0	0	0	0	0	0	0	0	0	0	0	0	0	0	0	1	0	0	0	0	0	0	0	0	0	0	0	0	0	0	0	0	0	0	0	0	0	0	0	0	0	0	0	0	0
7	0.1.17.2.1.1.13.97	EU445225_s	1	20	0	0	0	0	0	0	0	0	0	0	0	0	0	0	0	0	0	0	0	0	0	0	0	0	0	0	0	0	0	0	0	1	0	0	0	0	0	0	0	0	0	0	0	0	0
8	0.1.17.2.1.1.13.97.1	unclassified	0	20	0	0	0	0	0	0	0	0	0	0	0	0	0	0	0	0	0	0	0	0	0	0	0	0	0	0	0	0	0	0	0	1	0	0	0	0	0	0	0	0	0	0	0	0	0
7	0.1.17.2.1.1.13.107	FJ810547_s	1	5	1	0	0	0	0	0	1	0	0	0	0	0	0	1	0	0	0	0	0	0	0	0	0	0	0	0	0	0	0	0	0	0	0	0	0	0	0	0	0	0	0	0	0	0	0
8	0.1.17.2.1.1.13.107.1	unclassified	0	5	1	0	0	0	0	0	1	0	0	0	0	0	0	1	0	0	0	0	0	0	0	0	0	0	0	0	0	0	0	0	0	0	0	0	0	0	0	0	0	0	0	0	0	0	0
7	0.1.17.2.1.1.13.113	GQ339162_s	1	3	0	0	0	0	0	0	0	0	0	0	0	0	0	0	0	0	0	0	0	0	1	0	0	0	0	0	0	0	0	0	0	0	0	0	0	0	0	0	0	0	0	0	0	0	0
8	0.1.17.2.1.1.13.113.1	unclassified	0	3	0	0	0	0	0	0	0	0	0	0	0	0	0	0	0	0	0	0	0	0	1	0	0	0	0	0	0	0	0	0	0	0	0	0	0	0	0	0	0	0	0	0	0	0	0
7	0.1.17.2.1.1.13.119	GU172191_s	1	1	0	0	0	0	0	0	0	0	0	0	0	0	0	0	0	0	0	0	0	0	0	0	0	0	0	0	0	0	0	0	0	0	0	0	0	1	0	0	0	0	0	0	0	0	0
8	0.1.17.2.1.1.13.119.1	unclassified	0	1	0	0	0	0	0	0	0	0	0	0	0	0	0	0	0	0	0	0	0	0	0	0	0	0	0	0	0	0	0	0	0	0	0	0	0	1	0	0	0	0	0	0	0	0	0
7	0.1.17.2.1.1.13.148	JF833927_s	1	6	0	0	0	0	0	0	0	1	0	0	0	0	0	0	0	0	0	0	0	0	0	0	0	0	0	0	0	0	0	0	0	3	1	0	0	0	0	0	0	0	0	0	0	0	0
8	0.1.17.2.1.1.13.148.1	unclassified	0	6	0	0	0	0	0	0	0	1	0	0	0	0	0	0	0	0	0	0	0	0	0	0	0	0	0	0	0	0	0	0	0	3	1	0	0	0	0	0	0	0	0	0	0	0	0
7	0.1.17.2.1.1.13.153	unclassified	1	4505	217	68	29	110	10	26	90	29	21	47	40	25	1	29	4	81	20	74	84	0	56	35	64	49	89	71	68	90	23	81	49	236	55	68	31	80	47	35	69	13	8	54	0	0	4
8	0.1.17.2.1.1.13.153.1	unclassified	0	4505	217	68	29	110	10	26	90	29	21	47	40	25	1	29	4	81	20	74	84	0	56	35	64	49	89	71	68	90	23	81	49	236	55	68	31	80	47	35	69	13	8	54	0	0	4
6	0.1.17.2.1.1.14	Telmatobacter	1	361	1	5	1	2	0	3	1	0	0	5	0	0	0	0	0	0	0	3	0	0	4	0	0	0	1	0	5	0	8	71	0	91	59	0	10	55	1	0	1	0	0	2	0	0	0
7	0.1.17.2.1.1.14.14	unclassified	1	361	1	5	1	2	0	3	1	0	0	5	0	0	0	0	0	0	0	3	0	0	4	0	0	0	1	0	5	0	8	71	0	91	59	0	10	55	1	0	1	0	0	2	0	0	0
8	0.1.17.2.1.1.14.14.1	unclassified	0	361	1	5	1	2	0	3	1	0	0	5	0	0	0	0	0	0	0	3	0	0	4	0	0	0	1	0	5	0	8	71	0	91	59	0	10	55	1	0	1	0	0	2	0	0	0
6	0.1.17.2.1.1.15	Terriglobus	3	60	0	7	0	1	0	0	0	0	0	0	0	0	1	0	0	5	0	0	0	0	4	0	0	3	0	0	7	0	0	0	0	5	1	0	1	1	0	1	3	0	0	1	0	0	0
7	0.1.17.2.1.1.15.1	AB637074_s	1	2	0	0	0	0	0	0	0	0	0	0	0	0	0	0	0	0	0	0	0	0	0	0	0	0	0	0	0	0	0	0	0	1	0	0	0	0	0	0	0	0	0	1	0	0	0
8	0.1.17.2.1.1.15.1.1	unclassified	0	2	0	0	0	0	0	0	0	0	0	0	0	0	0	0	0	0	0	0	0	0	0	0	0	0	0	0	0	0	0	0	0	1	0	0	0	0	0	0	0	0	0	1	0	0	0
7	0.1.17.2.1.1.15.3	Terriglobus_roseus	1	46	0	7	0	1	0	0	0	0	0	0	0	0	1	0	0	4	0	0	0	0	4	0	0	1	0	0	7	0	0	0	0	2	1	0	1	0	0	1	1	0	0	0	0	0	0
8	0.1.17.2.1.1.15.3.1	unclassified	0	46	0	7	0	1	0	0	0	0	0	0	0	0	1	0	0	4	0	0	0	0	4	0	0	1	0	0	7	0	0	0	0	2	1	0	1	0	0	1	1	0	0	0	0	0	0
7	0.1.17.2.1.1.15.6	unclassified	1	12	0	0	0	0	0	0	0	0	0	0	0	0	0	0	0	1	0	0	0	0	0	0	0	2	0	0	0	0	0	0	0	2	0	0	0	1	0	0	2	0	0	0	0	0	0
8	0.1.17.2.1.1.15.6.1	unclassified	0	12	0	0	0	0	0	0	0	0	0	0	0	0	0	0	0	1	0	0	0	0	0	0	0	2	0	0	0	0	0	0	0	2	0	0	0	1	0	0	2	0	0	0	0	0	0
6	0.1.17.2.1.1.16	unclassified	1	6437	66	38	31	89	7	17	59	6	25	28	18	15	1	34	0	32	13	60	44	1	52	12	33	24	22	8	38	18	123	729	12	2037	744	22	262	572	14	16	55	2	2	48	0	0	0
7	0.1.17.2.1.1.16.1	unclassified	1	6437	66	38	31	89	7	17	59	6	25	28	18	15	1	34	0	32	13	60	44	1	52	12	33	24	22	8	38	18	123	729	12	2037	744	22	262	572	14	16	55	2	2	48	0	0	0
8	0.1.17.2.1.1.16.1.1	unclassified	0	6437	66	38	31	89	7	17	59	6	25	28	18	15	1	34	0	32	13	60	44	1	52	12	33	24	22	8	38	18	123	729	12	2037	744	22	262	572	14	16	55	2	2	48	0	0	0
5	0.1.17.2.1.2	DQ906086_f	1	2	0	0	0	0	0	0	0	0	0	0	0	0	0	0	0	0	0	0	0	0	0	0	0	0	0	0	0	0	0	0	0	0	0	0	0	0	0	0	0	0	0	0	0	0	0
6	0.1.17.2.1.2.1	DQ906086_g	1	2	0	0	0	0	0	0	0	0	0	0	0	0	0	0	0	0	0	0	0	0	0	0	0	0	0	0	0	0	0	0	0	0	0	0	0	0	0	0	0	0	0	0	0	0	0
7	0.1.17.2.1.2.1.2	FN870207_s	1	2	0	0	0	0	0	0	0	0	0	0	0	0	0	0	0	0	0	0	0	0	0	0	0	0	0	0	0	0	0	0	0	0	0	0	0	0	0	0	0	0	0	0	0	0	0
8	0.1.17.2.1.2.1.2.1	unclassified	0	2	0	0	0	0	0	0	0	0	0	0	0	0	0	0	0	0	0	0	0	0	0	0	0	0	0	0	0	0	0	0	0	0	0	0	0	0	0	0	0	0	0	0	0	0	0
5	0.1.17.2.1.3	unclassified	1	2	0	0	0	0	0	0	0	0	0	0	0	0	0	0	0	0	0	0	0	0	1	0	0	0	0	0	0	0	0	0	0	0	0	0	0	0	0	0	0	0	0	0	0	0	0
6	0.1.17.2.1.3.1	unclassified	1	2	0	0	0	0	0	0	0	0	0	0	0	0	0	0	0	0	0	0	0	0	1	0	0	0	0	0	0	0	0	0	0	0	0	0	0	0	0	0	0	0	0	0	0	0	0
7	0.1.17.2.1.3.1.1	unclassified	1	2	0	0	0	0	0	0	0	0	0	0	0	0	0	0	0	0	0	0	0	0	1	0	0	0	0	0	0	0	0	0	0	0	0	0	0	0	0	0	0	0	0	0	0	0	0
8	0.1.17.2.1.3.1.1.1	unclassified	0	2	0	0	0	0	0	0	0	0	0	0	0	0	0	0	0	0	0	0	0	0	1	0	0	0	0	0	0	0	0	0	0	0	0	0	0	0	0	0	0	0	0	0	0	0	0
3	0.1.17.3	Chloracidobacterium_c	3	321915	7314	3391	4703	4135	1385	4374	2613	2388	3242	164	3303	167	2950	3622	8802	2369	147	9291	3679	3295	5571	1961	4032	3408	2124	3925	3391	1492	552	695	1471	196	740	2135	761	1399	1388	2777	8803	57	93	5344	1503	1750	35626
4	0.1.17.3.1	Blastocatella_o	3	277961	6043	2962	4323	3400	1144	3796	1937	1999	2599	42	2803	62	2415	2879	7752	1982	48	8317	3078	2810	4995	1657	3416	2987	1690	3390	2962	1166	451	636	1121	32	641	1736	639	1260	925	2179	7718	9	26	4393	1207	1446	31809
5	0.1.17.3.1.1	AY281358_f	5	206126	4383	2297	2278	2599	791	2520	1571	1379	2054	42	2023	60	1797	2227	5966	1461	46	6542	2262	2070	3482	1262	2486	2353	1188	2443	2297	775	334	504	784	28	507	1192	497	1008	728	1695	5731	9	24	3473	862	1014	25670
6	0.1.17.3.1.1.1	AY281358_g	25	187095	4033	2106	1891	2378	708	2314	1432	1291	1953	4	1880	15	1687	2066	5557	1343	3	6052	2081	1916	3158	1175	2286	2194	1109	2263	2106	726	305	486	731	16	465	1095	458	927	666	1527	5331	2	2	3095	803	949	23452
7	0.1.17.3.1.1.1.2	AY281358_s	1	428	4	4	6	5	1	7	3	2	6	0	9	0	5	9	10	2	0	10	1	3	9	4	7	2	2	4	4	2	0	0	1	0	0	0	0	8	3	2	7	0	0	12	2	1	37
8	0.1.17.3.1.1.1.2.1	unclassified	0	428	4	4	6	5	1	7	3	2	6	0	9	0	5	9	10	2	0	10	1	3	9	4	7	2	2	4	4	2	0	0	1	0	0	0	0	8	3	2	7	0	0	12	2	1	37
7	0.1.17.3.1.1.1.3	AY326535_s	1	552	8	14	6	1	0	10	0	4	0	0	0	0	5	0	23	5	0	30	6	2	16	5	1	9	5	0	14	2	4	8	2	0	4	1	12	0	0	1	19	0	0	1	2	3	24
8	0.1.17.3.1.1.1.3.1	unclassified	0	552	8	14	6	1	0	10	0	4	0	0	0	0	5	0	23	5	0	30	6	2	16	5	1	9	5	0	14	2	4	8	2	0	4	1	12	0	0	1	19	0	0	1	2	3	24
7	0.1.17.3.1.1.1.4	AY326536_s	1	5871	169	30	12	117	34	18	3	70	1	1	25	0	63	1	280	56	0	67	47	69	71	38	124	90	14	16	30	9	1	193	7	1	3	85	4	37	1	5	231	0	0	4	4	48	920
8	0.1.17.3.1.1.1.4.1	unclassified	0	5871	169	30	12	117	34	18	3	70	1	1	25	0	63	1	280	56	0	67	47	69	71	38	124	90	14	16	30	9	1	193	7	1	3	85	4	37	1	5	231	0	0	4	4	48	920
7	0.1.17.3.1.1.1.5	DQ297964_s	1	5958	138	45	55	94	13	70	80	40	125	0	42	1	68	149	147	44	1	194	57	38	93	45	72	52	32	53	45	21	8	5	31	3	13	35	16	24	34	71	100	0	0	109	32	31	758
8	0.1.17.3.1.1.1.5.1	unclassified	0	5958	138	45	55	94	13	70	80	40	125	0	42	1	68	149	147	44	1	194	57	38	93	45	72	52	32	53	45	21	8	5	31	3	13	35	16	24	34	71	100	0	0	109	32	31	758
7	0.1.17.3.1.1.1.8	EF019734_s	1	366	8	3	7	3	3	6	12	3	4	0	9	0	2	13	4	2	1	6	8	14	5	6	10	1	2	7	3	3	3	0	1	0	2	6	0	1	3	5	0	0	0	6	2	0	28
8	0.1.17.3.1.1.1.8.1	unclassified	0	366	8	3	7	3	3	6	12	3	4	0	9	0	2	13	4	2	1	6	8	14	5	6	10	1	2	7	3	3	3	0	1	0	2	6	0	1	3	5	0	0	0	6	2	0	28
7	0.1.17.3.1.1.1.9	EF020057_s	1	29098	555	351	272	393	122	315	355	246	497	0	350	0	277	606	834	182	0	736	359	390	462	168	437	325	193	387	351	158	57	35	134	0	48	193	74	97	228	414	696	0	1	727	120	180	2803
8	0.1.17.3.1.1.1.9.1	unclassified	0	29098	555	351	272	393	122	315	355	246	497	0	350	0	277	606	834	182	0	736	359	390	462	168	437	325	193	387	351	158	57	35	134	0	48	193	74	97	228	414	696	0	1	727	120	180	2803
7	0.1.17.3.1.1.1.10	EF516690_s	1	7	0	0	0	0	0	0	0	0	0	0	0	0	0	0	0	0	0	1	0	0	0	0	0	0	0	0	0	0	0	0	0	0	0	0	0	0	0	0	0	0	0	0	0	0	1
8	0.1.17.3.1.1.1.10.1	unclassified	0	7	0	0	0	0	0	0	0	0	0	0	0	0	0	0	0	0	0	1	0	0	0	0	0	0	0	0	0	0	0	0	0	0	0	0	0	0	0	0	0	0	0	0	0	0	1
7	0.1.17.3.1.1.1.11	EF516944_s	1	13	1	1	0	0	0	2	0	0	0	0	2	0	0	0	0	0	0	3	1	0	0	0	1	0	0	0	1	0	0	0	0	0	0	0	0	0	0	0	0	0	0	0	0	0	0
8	0.1.17.3.1.1.1.11.1	unclassified	0	13	1	1	0	0	0	2	0	0	0	0	2	0	0	0	0	0	0	3	1	0	0	0	1	0	0	0	1	0	0	0	0	0	0	0	0	0	0	0	0	0	0	0	0	0	0
7	0.1.17.3.1.1.1.13	EU132038_s	1	1	0	0	0	0	0	0	0	0	0	0	0	0	0	0	0	0	0	0	0	0	0	0	0	0	0	0	0	0	0	0	0	0	0	0	0	0	0	0	0	0	0	0	0	0	0
8	0.1.17.3.1.1.1.13.1	unclassified	0	1	0	0	0	0	0	0	0	0	0	0	0	0	0	0	0	0	0	0	0	0	0	0	0	0	0	0	0	0	0	0	0	0	0	0	0	0	0	0	0	0	0	0	0	0	0
7	0.1.17.3.1.1.1.15	EU132337_s	1	717	14	8	4	10	4	4	0	6	2	0	5	0	7	0	33	7	0	29	8	15	6	9	2	4	10	2	8	2	3	0	2	0	5	0	0	13	0	2	3	0	0	1	0	6	163
8	0.1.17.3.1.1.1.15.1	unclassified	0	717	14	8	4	10	4	4	0	6	2	0	5	0	7	0	33	7	0	29	8	15	6	9	2	4	10	2	8	2	3	0	2	0	5	0	0	13	0	2	3	0	0	1	0	6	163
7	0.1.17.3.1.1.1.17	EU150238_s	1	2	0	0	0	0	0	0	0	0	0	0	0	0	0	0	1	0	0	0	0	0	0	0	0	0	0	0	0	0	0	0	0	0	0	0	0	0	0	0	0	0	0	0	0	0	0
8	0.1.17.3.1.1.1.17.1	unclassified	0	2	0	0	0	0	0	0	0	0	0	0	0	0	0	0	1	0	0	0	0	0	0	0	0	0	0	0	0	0	0	0	0	0	0	0	0	0	0	0	0	0	0	0	0	0	0
7	0.1.17.3.1.1.1.19	EU669641_s	1	8	1	0	0	2	1	2	0	0	0	0	0	0	0	0	0	0	0	0	0	0	0	0	0	0	0	0	0	0	0	0	0	0	0	0	0	0	0	0	0	0	0	0	0	0	1
8	0.1.17.3.1.1.1.19.1	unclassified	0	8	1	0	0	2	1	2	0	0	0	0	0	0	0	0	0	0	0	0	0	0	0	0	0	0	0	0	0	0	0	0	0	0	0	0	0	0	0	0	0	0	0	0	0	0	1
7	0.1.17.3.1.1.1.29	FJ479019_s	1	4	0	0	0	0	0	0	0	0	0	0	0	0	0	0	0	0	0	0	0	0	1	0	0	0	0	0	0	0	0	0	0	0	0	0	0	0	0	0	0	0	0	0	0	0	1
8	0.1.17.3.1.1.1.29.1	unclassified	0	4	0	0	0	0	0	0	0	0	0	0	0	0	0	0	0	0	0	0	0	0	1	0	0	0	0	0	0	0	0	0	0	0	0	0	0	0	0	0	0	0	0	0	0	0	1
7	0.1.17.3.1.1.1.30	FJ479079_s	1	26	3	0	0	0	0	0	0	0	0	0	0	0	0	0	0	0	0	0	0	3	0	0	4	0	0	0	0	0	0	1	0	0	0	0	0	0	0	0	0	0	0	0	0	0	8
8	0.1.17.3.1.1.1.30.1	unclassified	0	26	3	0	0	0	0	0	0	0	0	0	0	0	0	0	0	0	0	0	0	3	0	0	4	0	0	0	0	0	0	1	0	0	0	0	0	0	0	0	0	0	0	0	0	0	8
7	0.1.17.3.1.1.1.31	FJ479144_s	1	5	0	0	0	1	0	0	0	0	0	0	0	0	0	0	0	0	0	1	0	0	0	0	0	0	0	1	0	0	0	0	0	0	0	0	0	0	0	0	0	0	0	0	0	0	0
8	0.1.17.3.1.1.1.31.1	unclassified	0	5	0	0	0	1	0	0	0	0	0	0	0	0	0	0	0	0	0	1	0	0	0	0	0	0	0	1	0	0	0	0	0	0	0	0	0	0	0	0	0	0	0	0	0	0	0
7	0.1.17.3.1.1.1.34	FJ479329_s	1	213	8	1	1	1	0	9	0	0	1	0	7	0	0	7	12	1	0	3	0	2	2	1	1	2	1	4	1	2	0	0	3	0	0	4	0	5	5	3	8	0	0	1	3	2	32
8	0.1.17.3.1.1.1.34.1	unclassified	0	213	8	1	1	1	0	9	0	0	1	0	7	0	0	7	12	1	0	3	0	2	2	1	1	2	1	4	1	2	0	0	3	0	0	4	0	5	5	3	8	0	0	1	3	2	32
7	0.1.17.3.1.1.1.40	GU727718_s	1	31	0	0	0	1	1	5	1	0	0	0	1	0	0	0	0	0	0	0	0	0	0	0	1	0	0	1	0	1	0	0	0	0	0	2	0	0	0	1	1	0	0	2	0	0	2
8	0.1.17.3.1.1.1.40.1	unclassified	0	31	0	0	0	1	1	5	1	0	0	0	1	0	0	0	0	0	0	0	0	0	0	0	1	0	0	1	0	1	0	0	0	0	0	2	0	0	0	1	1	0	0	2	0	0	2
7	0.1.17.3.1.1.1.41	HM062000_s	1	30	0	0	2	0	0	0	0	0	3	0	0	0	4	0	0	0	0	0	1	0	1	0	0	1	0	0	0	0	0	0	0	0	0	0	0	0	0	1	1	0	0	0	0	0	1
8	0.1.17.3.1.1.1.41.1	unclassified	0	30	0	0	2	0	0	0	0	0	3	0	0	0	4	0	0	0	0	0	1	0	1	0	0	1	0	0	0	0	0	0	0	0	0	0	0	0	0	1	1	0	0	0	0	0	1
7	0.1.17.3.1.1.1.44	HQ190308_s	1	107	3	1	1	2	0	0	0	1	0	0	1	0	3	0	4	3	0	1	5	0	4	3	0	0	1	1	1	0	0	0	0	0	0	0	0	0	0	0	1	0	0	0	3	0	14
8	0.1.17.3.1.1.1.44.1	unclassified	0	107	3	1	1	2	0	0	0	1	0	0	1	0	3	0	4	3	0	1	5	0	4	3	0	0	1	1	1	0	0	0	0	0	0	0	0	0	0	0	1	0	0	0	3	0	14
7	0.1.17.3.1.1.1.45	HQ190313_s	1	1	0	0	0	0	0	0	0	0	0	0	0	0	0	0	0	0	0	0	0	0	0	0	0	0	0	0	0	0	0	0	0	0	0	0	0	0	0	0	0	0	0	0	0	0	0
8	0.1.17.3.1.1.1.45.1	unclassified	0	1	0	0	0	0	0	0	0	0	0	0	0	0	0	0	0	0	0	0	0	0	0	0	0	0	0	0	0	0	0	0	0	0	0	0	0	0	0	0	0	0	0	0	0	0	0
7	0.1.17.3.1.1.1.48	HQ864078_s	1	9707	28	111	2	128	49	140	2	6	6	0	112	1	84	3	319	83	0	490	114	164	178	78	146	132	70	144	111	45	15	9	2	0	0	68	25	23	5	14	347	0	0	6	48	61	1425
8	0.1.17.3.1.1.1.48.1	unclassified	0	9707	28	111	2	128	49	140	2	6	6	0	112	1	84	3	319	83	0	490	114	164	178	78	146	132	70	144	111	45	15	9	2	0	0	68	25	23	5	14	347	0	0	6	48	61	1425
7	0.1.17.3.1.1.1.50	JF718676_s	1	80	6	2	0	3	0	0	0	0	0	0	0	1	3	0	3	1	0	0	1	1	1	0	2	2	0	0	2	0	0	0	0	0	0	1	0	0	0	2	4	0	0	0	0	0	8
8	0.1.17.3.1.1.1.50.1	unclassified	0	80	6	2	0	3	0	0	0	0	0	0	0	1	3	0	3	1	0	0	1	1	1	0	2	2	0	0	2	0	0	0	0	0	0	1	0	0	0	2	4	0	0	0	0	0	8
7	0.1.17.3.1.1.1.53	Z95720_s	1	16	2	0	0	0	0	2	0	0	0	0	0	0	0	1	0	0	0	0	0	0	0	0	0	0	0	0	0	0	0	0	0	0	0	0	1	0	0	1	0	0	0	0	1	0	0
8	0.1.17.3.1.1.1.53.1	unclassified	0	16	2	0	0	0	0	2	0	0	0	0	0	0	0	1	0	0	0	0	0	0	0	0	0	0	0	0	0	0	0	0	0	0	0	0	1	0	0	1	0	0	0	0	1	0	0
7	0.1.17.3.1.1.1.54	Z95722_s	1	21	1	0	0	1	0	1	2	0	0	0	1	0	1	0	2	0	0	0	0	1	0	1	0	0	0	1	0	0	0	0	0	0	0	0	0	0	1	1	2	0	0	1	0	0	0
8	0.1.17.3.1.1.1.54.1	unclassified	0	21	1	0	0	1	0	1	2	0	0	0	1	0	1	0	2	0	0	0	0	1	0	1	0	0	0	1	0	0	0	0	0	0	0	0	0	0	1	1	2	0	0	1	0	0	0
7	0.1.17.3.1.1.1.56	unclassified	1	133833	3084	1535	1523	1616	480	1723	974	913	1308	3	1316	12	1165	1277	3885	957	1	4481	1473	1214	2309	817	1478	1574	779	1642	1535	481	214	235	548	12	390	700	326	719	386	1004	3911	2	1	2225	586	617	17226
8	0.1.17.3.1.1.1.56.1	unclassified	0	133833	3084	1535	1523	1616	480	1723	974	913	1308	3	1316	12	1165	1277	3885	957	1	4481	1473	1214	2309	817	1478	1574	779	1642	1535	481	214	235	548	12	390	700	326	719	386	1004	3911	2	1	2225	586	617	17226
6	0.1.17.3.1.1.6	EU979113_g	3	6516	101	75	135	72	17	58	83	27	58	23	42	33	25	90	130	33	29	114	48	38	135	33	44	58	20	60	75	20	10	3	11	12	6	33	10	32	29	102	98	6	11	292	12	18	682
7	0.1.17.3.1.1.6.3	HM062324_s	1	1368	15	38	53	20	3	8	9	4	7	2	5	6	11	18	27	2	7	25	9	6	25	4	8	8	4	8	38	2	1	1	4	3	3	5	2	4	7	7	10	1	0	92	2	6	121
8	0.1.17.3.1.1.6.3.1	unclassified	0	1368	15	38	53	20	3	8	9	4	7	2	5	6	11	18	27	2	7	25	9	6	25	4	8	8	4	8	38	2	1	1	4	3	3	5	2	4	7	7	10	1	0	92	2	6	121
7	0.1.17.3.1.1.6.4	JF718683_s	1	17	0	0	0	0	0	0	0	0	0	0	0	0	0	0	0	1	0	0	2	0	1	0	0	0	0	0	0	0	0	0	0	0	0	0	0	0	0	0	1	0	0	0	0	0	3
8	0.1.17.3.1.1.6.4.1	unclassified	0	17	0	0	0	0	0	0	0	0	0	0	0	0	0	0	0	1	0	0	2	0	1	0	0	0	0	0	0	0	0	0	0	0	0	0	0	0	0	0	1	0	0	0	0	0	3
7	0.1.17.3.1.1.6.5	unclassified	1	5131	86	37	82	52	14	50	74	23	51	21	37	27	14	72	103	30	22	89	37	32	109	29	36	50	16	52	37	18	9	2	7	9	3	28	8	28	22	95	87	5	11	200	10	12	558
8	0.1.17.3.1.1.6.5.1	unclassified	0	5131	86	37	82	52	14	50	74	23	51	21	37	27	14	72	103	30	22	89	37	32	109	29	36	50	16	52	37	18	9	2	7	9	3	28	8	28	22	95	87	5	11	200	10	12	558
6	0.1.17.3.1.1.7	GQ264152_g	1	920	19	9	16	9	5	6	17	5	4	0	9	0	10	19	18	2	0	17	7	18	11	5	19	2	8	6	9	1	6	2	4	0	6	7	8	9	7	10	19	0	0	20	5	6	109
7	0.1.17.3.1.1.7.1	GQ264152_s	1	920	19	9	16	9	5	6	17	5	4	0	9	0	10	19	18	2	0	17	7	18	11	5	19	2	8	6	9	1	6	2	4	0	6	7	8	9	7	10	19	0	0	20	5	6	109
8	0.1.17.3.1.1.7.1.1	unclassified	0	920	19	9	16	9	5	6	17	5	4	0	9	0	10	19	18	2	0	17	7	18	11	5	19	2	8	6	9	1	6	2	4	0	6	7	8	9	7	10	19	0	0	20	5	6	109
6	0.1.17.3.1.1.8	HM241101_g	7	403	5	5	8	3	3	2	5	1	1	0	5	0	0	2	6	4	0	5	2	12	6	1	4	2	0	1	5	2	0	1	1	0	1	2	1	1	4	2	12	0	0	3	2	5	51
7	0.1.17.3.1.1.8.1	AY289372_s	1	45	2	1	0	0	1	0	0	0	0	0	3	0	0	0	2	0	0	1	1	0	1	0	0	0	0	0	1	0	0	0	0	0	1	0	0	1	0	0	0	0	0	0	1	2	1
8	0.1.17.3.1.1.8.1.1	unclassified	0	45	2	1	0	0	1	0	0	0	0	0	3	0	0	0	2	0	0	1	1	0	1	0	0	0	0	0	1	0	0	0	0	0	1	0	0	1	0	0	0	0	0	0	1	2	1
7	0.1.17.3.1.1.8.2	DQ395974_s	1	17	0	0	1	0	0	0	0	0	0	0	0	0	0	0	2	0	0	0	0	0	0	0	0	0	0	0	0	0	0	0	0	0	0	0	0	0	0	0	1	0	0	0	0	1	4
8	0.1.17.3.1.1.8.2.1	unclassified	0	17	0	0	1	0	0	0	0	0	0	0	0	0	0	0	2	0	0	0	0	0	0	0	0	0	0	0	0	0	0	0	0	0	0	0	0	0	0	0	1	0	0	0	0	1	4
7	0.1.17.3.1.1.8.5	EU132393_s	1	48	0	0	0	0	0	0	1	0	0	0	0	0	0	0	0	0	0	2	0	1	0	0	0	1	0	0	0	0	0	0	0	0	0	0	0	0	0	0	0	0	0	3	0	0	0
8	0.1.17.3.1.1.8.5.1	unclassified	0	48	0	0	0	0	0	0	1	0	0	0	0	0	0	0	0	0	0	2	0	1	0	0	0	1	0	0	0	0	0	0	0	0	0	0	0	0	0	0	0	0	0	3	0	0	0
7	0.1.17.3.1.1.8.6	EU150230_s	1	1	0	0	0	0	0	0	0	0	0	0	0	0	0	0	0	0	0	0	0	0	0	0	0	0	0	0	0	0	0	0	0	0	0	0	0	0	0	0	0	0	0	0	0	0	0
8	0.1.17.3.1.1.8.6.1	unclassified	0	1	0	0	0	0	0	0	0	0	0	0	0	0	0	0	0	0	0	0	0	0	0	0	0	0	0	0	0	0	0	0	0	0	0	0	0	0	0	0	0	0	0	0	0	0	0
7	0.1.17.3.1.1.8.7	EU223961_s	1	70	0	0	1	0	1	0	0	0	0	0	0	0	0	0	0	1	0	1	0	1	0	1	1	1	0	0	0	0	0	0	0	0	0	0	0	0	0	0	5	0	0	0	1	1	12
8	0.1.17.3.1.1.8.7.1	unclassified	0	70	0	0	1	0	1	0	0	0	0	0	0	0	0	0	0	1	0	1	0	1	0	1	1	1	0	0	0	0	0	0	0	0	0	0	0	0	0	0	5	0	0	0	1	1	12
7	0.1.17.3.1.1.8.10	HM062299_s	1	51	0	0	2	1	0	0	0	1	0	0	0	0	0	0	1	1	0	0	1	0	2	0	2	0	0	0	0	2	0	0	1	0	0	0	0	0	0	0	1	0	0	0	0	0	6
8	0.1.17.3.1.1.8.10.1	unclassified	0	51	0	0	2	1	0	0	0	1	0	0	0	0	0	0	1	1	0	0	1	0	2	0	2	0	0	0	0	2	0	0	1	0	0	0	0	0	0	0	1	0	0	0	0	0	6
7	0.1.17.3.1.1.8.15	unclassified	1	171	3	4	4	2	1	2	4	0	1	0	2	0	0	2	1	2	0	1	0	10	3	0	1	0	0	1	4	0	0	1	0	0	0	2	1	0	4	2	5	0	0	0	0	1	28
8	0.1.17.3.1.1.8.15.1	unclassified	0	171	3	4	4	2	1	2	4	0	1	0	2	0	0	2	1	2	0	1	0	10	3	0	1	0	0	1	4	0	0	1	0	0	0	2	1	0	4	2	5	0	0	0	0	1	28
6	0.1.17.3.1.1.9	unclassified	1	11192	225	102	228	137	58	140	34	55	38	15	87	12	75	50	255	79	14	354	124	86	172	48	133	97	51	113	102	26	13	12	37	0	29	55	20	39	22	54	271	1	11	63	40	36	1376
7	0.1.17.3.1.1.9.1	unclassified	1	11192	225	102	228	137	58	140	34	55	38	15	87	12	75	50	255	79	14	354	124	86	172	48	133	97	51	113	102	26	13	12	37	0	29	55	20	39	22	54	271	1	11	63	40	36	1376
8	0.1.17.3.1.1.9.1.1	unclassified	0	11192	225	102	228	137	58	140	34	55	38	15	87	12	75	50	255	79	14	354	124	86	172	48	133	97	51	113	102	26	13	12	37	0	29	55	20	39	22	54	271	1	11	63	40	36	1376
5	0.1.17.3.1.2	Blastocatella_f	2	69975	1596	638	2015	763	342	1244	354	598	535	0	750	1	584	622	1740	503	2	1713	779	722	1474	377	886	611	481	916	638	379	109	131	323	4	131	522	136	244	189	469	1938	0	1	899	326	420	6027
6	0.1.17.3.1.2.1	Blastocatella	16	69835	1592	637	2014	760	338	1242	352	597	534	0	750	1	581	617	1740	500	2	1710	778	717	1472	373	884	609	479	915	637	379	109	131	321	4	131	520	133	244	188	467	1934	0	1	895	325	418	6024
7	0.1.17.3.1.2.1.1	AB240253_s	1	7584	4	77	0	71	39	160	2	0	4	0	130	0	56	6	231	64	0	295	101	115	109	50	168	58	55	160	77	59	23	26	0	0	0	77	22	45	0	11	248	0	0	1	31	57	898
8	0.1.17.3.1.2.1.1.1	unclassified	0	7584	4	77	0	71	39	160	2	0	4	0	130	0	56	6	231	64	0	295	101	115	109	50	168	58	55	160	77	59	23	26	0	0	0	77	22	45	0	11	248	0	0	1	31	57	898
7	0.1.17.3.1.2.1.2	AB245338_s	1	45	1	0	0	0	0	2	0	0	1	0	1	0	2	1	1	0	0	0	0	1	1	0	1	0	0	2	0	0	0	1	0	0	0	0	0	1	0	2	1	0	0	0	0	1	1
8	0.1.17.3.1.2.1.2.1	unclassified	0	45	1	0	0	0	0	2	0	0	1	0	1	0	2	1	1	0	0	0	0	1	1	0	1	0	0	2	0	0	0	1	0	0	0	0	0	1	0	2	1	0	0	0	0	1	1
7	0.1.17.3.1.2.1.3	AB286370_s	1	1	0	0	0	0	0	0	0	0	0	0	0	0	0	0	0	0	0	0	0	0	0	0	0	0	0	0	0	0	0	0	0	0	0	0	0	0	0	0	0	0	0	0	0	0	0
8	0.1.17.3.1.2.1.3.1	unclassified	0	1	0	0	0	0	0	0	0	0	0	0	0	0	0	0	0	0	0	0	0	0	0	0	0	0	0	0	0	0	0	0	0	0	0	0	0	0	0	0	0	0	0	0	0	0	0
7	0.1.17.3.1.2.1.4	AF234751_s	1	269	4	1	3	0	2	2	0	1	0	0	3	0	5	0	6	3	0	13	3	5	7	1	3	5	1	3	1	0	1	0	0	0	2	3	1	1	0	0	9	0	0	0	2	2	43
8	0.1.17.3.1.2.1.4.1	unclassified	0	269	4	1	3	0	2	2	0	1	0	0	3	0	5	0	6	3	0	13	3	5	7	1	3	5	1	3	1	0	1	0	0	0	2	3	1	1	0	0	9	0	0	0	2	2	43
7	0.1.17.3.1.2.1.5	AJ619064_s	1	20128	434	147	956	253	72	368	7	163	9	0	158	0	173	7	444	117	0	375	183	162	368	98	167	141	172	200	147	134	29	10	81	0	26	132	28	44	5	9	440	0	0	12	101	112	1862
8	0.1.17.3.1.2.1.5.1	unclassified	0	20128	434	147	956	253	72	368	7	163	9	0	158	0	173	7	444	117	0	375	183	162	368	98	167	141	172	200	147	134	29	10	81	0	26	132	28	44	5	9	440	0	0	12	101	112	1862
7	0.1.17.3.1.2.1.6	AY211077_s	1	1121	0	0	0	0	0	0	0	0	0	0	0	0	42	0	0	0	0	0	0	99	0	33	0	38	0	0	0	0	9	0	0	0	0	0	0	0	0	0	0	0	0	0	35	48	521
8	0.1.17.3.1.2.1.6.1	unclassified	0	1121	0	0	0	0	0	0	0	0	0	0	0	0	42	0	0	0	0	0	0	99	0	33	0	38	0	0	0	0	9	0	0	0	0	0	0	0	0	0	0	0	0	0	35	48	521
7	0.1.17.3.1.2.1.8	AY234751_s	1	156	3	4	4	2	0	2	3	0	2	0	2	0	3	3	8	0	0	2	2	1	5	0	4	0	1	1	4	0	1	4	2	0	3	0	4	1	1	2	4	0	0	5	1	0	21
8	0.1.17.3.1.2.1.8.1	unclassified	0	156	3	4	4	2	0	2	3	0	2	0	2	0	3	3	8	0	0	2	2	1	5	0	4	0	1	1	4	0	1	4	2	0	3	0	4	1	1	2	4	0	0	5	1	0	21
7	0.1.17.3.1.2.1.9	AY293402_s	1	4	0	0	0	0	0	0	0	0	0	0	0	0	0	0	0	0	0	0	0	0	1	0	0	0	0	0	0	0	0	0	0	0	0	0	0	0	0	0	0	0	0	0	0	0	3
8	0.1.17.3.1.2.1.9.1	unclassified	0	4	0	0	0	0	0	0	0	0	0	0	0	0	0	0	0	0	0	0	0	0	1	0	0	0	0	0	0	0	0	0	0	0	0	0	0	0	0	0	0	0	0	0	0	0	3
7	0.1.17.3.1.2.1.12	AY921847_s	1	70	0	0	0	0	0	0	0	0	0	0	0	0	1	0	0	0	0	8	0	0	0	0	7	0	0	0	0	0	0	11	0	0	0	0	1	0	0	0	0	0	0	0	0	0	0
8	0.1.17.3.1.2.1.12.1	unclassified	0	70	0	0	0	0	0	0	0	0	0	0	0	0	1	0	0	0	0	8	0	0	0	0	7	0	0	0	0	0	0	11	0	0	0	0	1	0	0	0	0	0	0	0	0	0	0
7	0.1.17.3.1.2.1.15	DQ017910_s	1	6	2	0	0	0	0	0	0	0	0	0	0	0	0	0	1	0	0	0	0	0	0	0	0	0	0	0	0	0	0	0	0	0	0	0	0	0	0	0	0	0	0	0	0	0	0
8	0.1.17.3.1.2.1.15.1	unclassified	0	6	2	0	0	0	0	0	0	0	0	0	0	0	0	0	1	0	0	0	0	0	0	0	0	0	0	0	0	0	0	0	0	0	0	0	0	0	0	0	0	0	0	0	0	0	0
7	0.1.17.3.1.2.1.19	DQ532145_s	1	1	1	0	0	0	0	0	0	0	0	0	0	0	0	0	0	0	0	0	0	0	0	0	0	0	0	0	0	0	0	0	0	0	0	0	0	0	0	0	0	0	0	0	0	0	0
8	0.1.17.3.1.2.1.19.1	unclassified	0	1	1	0	0	0	0	0	0	0	0	0	0	0	0	0	0	0	0	0	0	0	0	0	0	0	0	0	0	0	0	0	0	0	0	0	0	0	0	0	0	0	0	0	0	0	0
7	0.1.17.3.1.2.1.20	DQ532357_s	1	8	0	1	0	0	0	0	0	0	0	0	0	0	0	0	0	0	0	0	0	0	0	0	0	1	0	1	1	0	0	0	0	0	0	0	0	0	0	0	0	0	0	0	0	0	0
8	0.1.17.3.1.2.1.20.1	unclassified	0	8	0	1	0	0	0	0	0	0	0	0	0	0	0	0	0	0	0	0	0	0	0	0	0	1	0	1	1	0	0	0	0	0	0	0	0	0	0	0	0	0	0	0	0	0	0
7	0.1.17.3.1.2.1.35	EU037947_s	1	1	0	0	0	0	0	0	0	0	0	0	0	0	0	0	0	0	0	0	0	0	0	0	0	0	0	0	0	0	0	0	0	0	0	0	0	0	0	0	0	0	0	0	0	0	0
8	0.1.17.3.1.2.1.35.1	unclassified	0	1	0	0	0	0	0	0	0	0	0	0	0	0	0	0	0	0	0	0	0	0	0	0	0	0	0	0	0	0	0	0	0	0	0	0	0	0	0	0	0	0	0	0	0	0	0
7	0.1.17.3.1.2.1.67	HQ397104_s	1	1	0	0	0	0	0	0	0	0	1	0	0	0	0	0	0	0	0	0	0	0	0	0	0	0	0	0	0	0	0	0	0	0	0	0	0	0	0	0	0	0	0	0	0	0	0
8	0.1.17.3.1.2.1.67.1	unclassified	0	1	0	0	0	0	0	0	0	0	1	0	0	0	0	0	0	0	0	0	0	0	0	0	0	0	0	0	0	0	0	0	0	0	0	0	0	0	0	0	0	0	0	0	0	0	0
7	0.1.17.3.1.2.1.71	HQ856368_s	1	1	0	0	0	0	0	0	0	0	0	0	0	0	0	0	0	0	0	0	0	0	0	0	0	0	0	0	0	0	0	0	0	0	0	0	0	0	0	0	0	0	0	1	0	0	0
8	0.1.17.3.1.2.1.71.1	unclassified	0	1	0	0	0	0	0	0	0	0	0	0	0	0	0	0	0	0	0	0	0	0	0	0	0	0	0	0	0	0	0	0	0	0	0	0	0	0	0	0	0	0	0	1	0	0	0
7	0.1.17.3.1.2.1.75	unclassified	1	40439	1143	407	1051	434	225	708	340	433	517	0	456	1	299	600	1049	316	2	1017	489	334	981	191	534	366	250	548	407	186	46	79	238	4	100	308	77	152	182	443	1232	0	1	876	155	198	2675
8	0.1.17.3.1.2.1.75.1	unclassified	0	40439	1143	407	1051	434	225	708	340	433	517	0	456	1	299	600	1049	316	2	1017	489	334	981	191	534	366	250	548	407	186	46	79	238	4	100	308	77	152	182	443	1232	0	1	876	155	198	2675
6	0.1.17.3.1.2.3	unclassified	1	140	4	1	1	3	4	2	2	1	1	0	0	0	3	5	0	3	0	3	1	5	2	4	2	2	2	1	1	0	0	0	2	0	0	2	3	0	1	2	4	0	0	4	1	2	3
7	0.1.17.3.1.2.3.1	unclassified	1	140	4	1	1	3	4	2	2	1	1	0	0	0	3	5	0	3	0	3	1	5	2	4	2	2	2	1	1	0	0	0	2	0	0	2	3	0	1	2	4	0	0	4	1	2	3
8	0.1.17.3.1.2.3.1.1	unclassified	0	140	4	1	1	3	4	2	2	1	1	0	0	0	3	5	0	3	0	3	1	5	2	4	2	2	2	1	1	0	0	0	2	0	0	2	3	0	1	2	4	0	0	4	1	2	3
5	0.1.17.3.1.4	unclassified	1	1860	64	27	30	38	11	32	12	22	10	0	30	1	34	30	46	18	0	62	37	18	39	18	44	23	21	31	27	12	8	1	14	0	3	22	6	8	8	15	49	0	1	21	19	12	112
6	0.1.17.3.1.4.1	unclassified	1	1860	64	27	30	38	11	32	12	22	10	0	30	1	34	30	46	18	0	62	37	18	39	18	44	23	21	31	27	12	8	1	14	0	3	22	6	8	8	15	49	0	1	21	19	12	112
7	0.1.17.3.1.4.1.1	unclassified	1	1860	64	27	30	38	11	32	12	22	10	0	30	1	34	30	46	18	0	62	37	18	39	18	44	23	21	31	27	12	8	1	14	0	3	22	6	8	8	15	49	0	1	21	19	12	112
8	0.1.17.3.1.4.1.1.1	unclassified	0	1860	64	27	30	38	11	32	12	22	10	0	30	1	34	30	46	18	0	62	37	18	39	18	44	23	21	31	27	12	8	1	14	0	3	22	6	8	8	15	49	0	1	21	19	12	112
4	0.1.17.3.3	EU335275_o	1	42946	1232	417	378	713	232	561	650	369	620	118	482	100	513	709	1023	372	97	956	588	476	563	295	598	407	422	524	417	320	96	57	337	159	98	378	122	136	451	576	1051	48	61	929	288	301	3804
5	0.1.17.3.3.1	EU335275_f	8	42946	1232	417	378	713	232	561	650	369	620	118	482	100	513	709	1023	372	97	956	588	476	563	295	598	407	422	524	417	320	96	57	337	159	98	378	122	136	451	576	1051	48	61	929	288	301	3804
6	0.1.17.3.3.1.1	AY673412_g	1	211	6	0	0	3	1	0	7	4	2	0	1	0	2	8	1	2	0	3	6	1	1	2	4	1	3	1	0	8	0	0	6	0	0	1	0	0	2	8	1	0	0	1	3	5	9
7	0.1.17.3.3.1.1.1	AY673412_s	1	211	6	0	0	3	1	0	7	4	2	0	1	0	2	8	1	2	0	3	6	1	1	2	4	1	3	1	0	8	0	0	6	0	0	1	0	0	2	8	1	0	0	1	3	5	9
8	0.1.17.3.3.1.1.1.1	unclassified	0	211	6	0	0	3	1	0	7	4	2	0	1	0	2	8	1	2	0	3	6	1	1	2	4	1	3	1	0	8	0	0	6	0	0	1	0	0	2	8	1	0	0	1	3	5	9
6	0.1.17.3.3.1.3	EU132241_g	1	48	2	0	1	0	0	0	1	0	0	0	1	0	0	1	0	0	0	1	1	0	0	1	0	0	1	2	0	2	0	0	0	0	0	0	0	0	0	0	3	0	0	0	2	0	2
7	0.1.17.3.3.1.3.1	EU132241_s	1	48	2	0	1	0	0	0	1	0	0	0	1	0	0	1	0	0	0	1	1	0	0	1	0	0	1	2	0	2	0	0	0	0	0	0	0	0	0	0	3	0	0	0	2	0	2
8	0.1.17.3.3.1.3.1.1	unclassified	0	48	2	0	1	0	0	0	1	0	0	0	1	0	0	1	0	0	0	1	1	0	0	1	0	0	1	2	0	2	0	0	0	0	0	0	0	0	0	0	3	0	0	0	2	0	2
6	0.1.17.3.3.1.4	EU192989_g	8	2419	85	36	28	26	19	17	40	19	20	0	28	1	22	46	34	17	0	40	23	40	30	11	42	13	20	40	36	17	11	6	14	0	10	20	10	11	25	44	40	0	0	34	18	21	202
7	0.1.17.3.3.1.4.1	AY289375_s	1	2	1	0	0	0	0	0	0	0	0	0	0	0	0	0	0	0	0	0	0	0	0	0	0	0	0	0	0	0	0	0	0	0	0	0	0	0	0	0	0	0	0	0	0	0	1
8	0.1.17.3.3.1.4.1.1	unclassified	0	2	1	0	0	0	0	0	0	0	0	0	0	0	0	0	0	0	0	0	0	0	0	0	0	0	0	0	0	0	0	0	0	0	0	0	0	0	0	0	0	0	0	0	0	0	1
7	0.1.17.3.3.1.4.2	EU131934_s	1	95	1	1	0	1	1	0	0	3	1	0	0	0	2	2	1	0	0	2	1	3	1	0	1	1	0	3	1	1	1	0	2	0	0	0	1	0	1	2	0	0	0	0	0	1	9
8	0.1.17.3.3.1.4.2.1	unclassified	0	95	1	1	0	1	1	0	0	3	1	0	0	0	2	2	1	0	0	2	1	3	1	0	1	1	0	3	1	1	1	0	2	0	0	0	1	0	1	2	0	0	0	0	0	1	9
7	0.1.17.3.3.1.4.3	EU132423_s	1	7	0	0	0	0	0	0	0	0	0	0	0	0	0	1	0	0	0	0	0	1	0	0	0	0	0	0	0	2	0	0	0	0	0	0	0	0	0	0	0	0	0	0	0	0	2
8	0.1.17.3.3.1.4.3.1	unclassified	0	7	0	0	0	0	0	0	0	0	0	0	0	0	0	1	0	0	0	0	0	1	0	0	0	0	0	0	0	2	0	0	0	0	0	0	0	0	0	0	0	0	0	0	0	0	2
7	0.1.17.3.3.1.4.5	EU440592_s	1	29	0	0	0	0	0	0	0	0	1	0	1	0	0	0	1	0	0	0	0	2	0	0	0	0	2	1	0	0	0	0	1	0	0	0	0	0	0	0	1	0	0	0	1	0	1
8	0.1.17.3.3.1.4.5.1	unclassified	0	29	0	0	0	0	0	0	0	0	1	0	1	0	0	0	1	0	0	0	0	2	0	0	0	0	2	1	0	0	0	0	1	0	0	0	0	0	0	0	1	0	0	0	1	0	1
7	0.1.17.3.3.1.4.7	GQ487885_s	1	3	0	0	0	0	0	0	1	0	0	0	0	0	0	0	0	0	0	0	0	0	0	0	1	0	0	0	0	0	0	0	0	0	0	0	0	0	0	0	0	0	0	0	0	0	0
8	0.1.17.3.3.1.4.7.1	unclassified	0	3	0	0	0	0	0	0	1	0	0	0	0	0	0	0	0	0	0	0	0	0	0	0	1	0	0	0	0	0	0	0	0	0	0	0	0	0	0	0	0	0	0	0	0	0	0
7	0.1.17.3.3.1.4.9	HQ119302_s	1	115	3	2	0	3	1	0	2	1	0	0	1	0	1	2	4	1	0	4	1	2	1	0	3	1	2	0	2	0	2	1	0	0	1	1	3	0	0	0	4	0	0	2	0	2	8
8	0.1.17.3.3.1.4.9.1	unclassified	0	115	3	2	0	3	1	0	2	1	0	0	1	0	1	2	4	1	0	4	1	2	1	0	3	1	2	0	2	0	2	1	0	0	1	1	3	0	0	0	4	0	0	2	0	2	8
7	0.1.17.3.3.1.4.10	HQ597086_s	1	7	0	0	0	0	1	0	0	0	0	0	0	0	0	0	0	0	0	0	0	0	0	0	0	1	0	0	0	0	0	0	0	0	0	0	0	0	1	0	0	0	0	0	0	1	0
8	0.1.17.3.3.1.4.10.1	unclassified	0	7	0	0	0	0	1	0	0	0	0	0	0	0	0	0	0	0	0	0	0	0	0	0	0	1	0	0	0	0	0	0	0	0	0	0	0	0	1	0	0	0	0	0	0	1	0
7	0.1.17.3.3.1.4.12	unclassified	1	2161	80	33	28	22	16	17	37	15	18	0	26	1	19	41	28	16	0	34	21	32	28	11	37	10	16	36	33	14	8	5	11	0	9	19	6	11	23	42	35	0	0	32	17	17	181
8	0.1.17.3.3.1.4.12.1	unclassified	0	2161	80	33	28	22	16	17	37	15	18	0	26	1	19	41	28	16	0	34	21	32	28	11	37	10	16	36	33	14	8	5	11	0	9	19	6	11	23	42	35	0	0	32	17	17	181
6	0.1.17.3.3.1.6	EU335275_g	10	17264	542	132	113	317	94	233	326	164	307	114	192	98	240	290	390	159	94	382	263	177	189	145	235	149	181	169	132	136	44	34	146	157	43	179	57	69	215	256	468	47	60	469	115	125	1285
7	0.1.17.3.3.1.6.1	AY102338_s	1	38	1	0	0	0	0	1	0	1	0	1	0	0	1	0	0	1	0	1	0	1	1	0	2	0	0	0	0	0	0	1	0	4	0	1	0	0	0	1	1	0	1	0	0	0	5
8	0.1.17.3.3.1.6.1.1	unclassified	0	38	1	0	0	0	0	1	0	1	0	1	0	0	1	0	0	1	0	1	0	1	1	0	2	0	0	0	0	0	0	1	0	4	0	1	0	0	0	1	1	0	1	0	0	0	5
7	0.1.17.3.3.1.6.5	EF516020_s	1	258	5	0	0	4	1	2	3	2	1	4	2	0	1	6	4	0	1	5	8	3	5	0	4	0	3	2	0	4	0	0	3	1	0	4	2	0	4	7	4	2	0	3	1	1	22
8	0.1.17.3.3.1.6.5.1	unclassified	0	258	5	0	0	4	1	2	3	2	1	4	2	0	1	6	4	0	1	5	8	3	5	0	4	0	3	2	0	4	0	0	3	1	0	4	2	0	4	7	4	2	0	3	1	1	22
7	0.1.17.3.3.1.6.8	EU132173_s	1	33	0	0	0	0	0	2	2	0	2	0	0	0	0	1	0	0	0	0	0	0	0	2	0	0	0	1	0	0	0	0	0	0	0	3	0	0	2	0	1	0	0	5	0	0	0
8	0.1.17.3.3.1.6.8.1	unclassified	0	33	0	0	0	0	0	2	2	0	2	0	0	0	0	1	0	0	0	0	0	0	0	2	0	0	0	1	0	0	0	0	0	0	0	3	0	0	2	0	1	0	0	5	0	0	0
7	0.1.17.3.3.1.6.9	EU132280_s	1	1006	20	9	9	9	5	15	13	10	15	5	17	1	8	13	12	6	3	11	20	6	13	16	13	18	10	12	9	6	1	0	5	15	3	11	4	0	15	7	30	2	3	19	4	7	83
8	0.1.17.3.3.1.6.9.1	unclassified	0	1006	20	9	9	9	5	15	13	10	15	5	17	1	8	13	12	6	3	11	20	6	13	16	13	18	10	12	9	6	1	0	5	15	3	11	4	0	15	7	30	2	3	19	4	7	83
7	0.1.17.3.3.1.6.13	FJ479230_s	1	9	0	0	0	1	0	0	1	0	0	0	1	0	0	0	0	1	0	0	0	0	0	0	1	0	0	0	0	0	0	0	1	0	0	0	0	0	0	0	0	0	0	0	0	0	0
8	0.1.17.3.3.1.6.13.1	unclassified	0	9	0	0	0	1	0	0	1	0	0	0	1	0	0	0	0	1	0	0	0	0	0	0	1	0	0	0	0	0	0	0	1	0	0	0	0	0	0	0	0	0	0	0	0	0	0
7	0.1.17.3.3.1.6.15	GQ396901_s	1	2074	66	16	12	24	12	15	34	21	20	7	31	6	29	38	20	44	7	98	32	25	13	10	74	9	19	14	16	23	6	1	13	16	3	26	2	1	18	21	33	5	7	29	15	16	84
8	0.1.17.3.3.1.6.15.1	unclassified	0	2074	66	16	12	24	12	15	34	21	20	7	31	6	29	38	20	44	7	98	32	25	13	10	74	9	19	14	16	23	6	1	13	16	3	26	2	1	18	21	33	5	7	29	15	16	84
7	0.1.17.3.3.1.6.17	GQ500893_s	1	66	1	2	0	0	1	0	0	0	2	0	2	1	0	0	0	0	0	0	0	0	0	0	0	1	3	1	2	2	1	0	2	0	0	1	0	0	0	1	4	0	0	3	0	1	4
8	0.1.17.3.3.1.6.17.1	unclassified	0	66	1	2	0	0	1	0	0	0	2	0	2	1	0	0	0	0	0	0	0	0	0	0	0	1	3	1	2	2	1	0	2	0	0	1	0	0	0	1	4	0	0	3	0	1	4
7	0.1.17.3.3.1.6.19	HM062073_s	1	137	4	1	2	2	0	5	1	1	1	2	1	2	1	1	2	0	0	3	4	0	2	0	1	2	0	3	1	0	0	0	1	0	1	0	1	2	3	1	7	2	0	5	1	0	11
8	0.1.17.3.3.1.6.19.1	unclassified	0	137	4	1	2	2	0	5	1	1	1	2	1	2	1	1	2	0	0	3	4	0	2	0	1	2	0	3	1	0	0	0	1	0	1	0	1	2	3	1	7	2	0	5	1	0	11
7	0.1.17.3.3.1.6.26	HQ597131_s	1	1347	6	2	0	3	0	0	80	0	103	1	0	0	1	85	4	2	0	0	54	1	47	1	0	0	0	38	2	1	0	0	0	1	0	0	1	0	44	57	0	0	0	148	0	0	2
8	0.1.17.3.3.1.6.26.1	unclassified	0	1347	6	2	0	3	0	0	80	0	103	1	0	0	1	85	4	2	0	0	54	1	47	1	0	0	0	38	2	1	0	0	0	1	0	0	1	0	44	57	0	0	0	148	0	0	2
7	0.1.17.3.3.1.6.27	unclassified	1	12296	439	102	90	274	75	193	192	129	163	94	138	88	199	146	348	105	83	264	145	141	108	116	140	119	146	98	102	100	36	32	121	120	36	133	47	66	129	161	388	36	49	257	94	100	1074
8	0.1.17.3.3.1.6.27.1	unclassified	0	12296	439	102	90	274	75	193	192	129	163	94	138	88	199	146	348	105	83	264	145	141	108	116	140	119	146	98	102	100	36	32	121	120	36	133	47	66	129	161	388	36	49	257	94	100	1074
6	0.1.17.3.3.1.8	FJ479597_g	16	20956	541	232	222	327	109	291	241	163	265	3	244	1	228	323	566	171	1	497	268	237	318	117	296	220	191	291	232	138	35	14	151	1	42	166	52	49	183	247	481	1	1	372	129	139	2138
7	0.1.17.3.3.1.8.1	EF032752_s	1	13	0	0	0	1	0	0	0	0	0	0	0	0	0	0	0	0	0	0	0	0	0	0	0	0	0	1	0	0	0	0	1	0	0	0	0	0	0	0	2	0	0	0	1	0	2
8	0.1.17.3.3.1.8.1.1	unclassified	0	13	0	0	0	1	0	0	0	0	0	0	0	0	0	0	0	0	0	0	0	0	0	0	0	0	0	1	0	0	0	0	1	0	0	0	0	0	0	0	2	0	0	0	1	0	2
7	0.1.17.3.3.1.8.2	EF492911_s	1	928	34	5	2	5	1	8	7	3	16	0	4	0	10	7	32	6	0	19	4	10	12	4	6	64	8	3	5	6	3	1	2	0	1	6	3	1	5	4	12	0	0	9	8	4	116
8	0.1.17.3.3.1.8.2.1	unclassified	0	928	34	5	2	5	1	8	7	3	16	0	4	0	10	7	32	6	0	19	4	10	12	4	6	64	8	3	5	6	3	1	2	0	1	6	3	1	5	4	12	0	0	9	8	4	116
7	0.1.17.3.3.1.8.3	EU132382_s	1	1	0	0	0	0	0	0	0	0	0	0	0	0	0	0	0	0	0	0	0	0	0	0	0	0	0	0	0	0	0	0	0	0	0	0	0	0	0	1	0	0	0	0	0	0	0
8	0.1.17.3.3.1.8.3.1	unclassified	0	1	0	0	0	0	0	0	0	0	0	0	0	0	0	0	0	0	0	0	0	0	0	0	0	0	0	0	0	0	0	0	0	0	0	0	0	0	0	1	0	0	0	0	0	0	0
7	0.1.17.3.3.1.8.6	EU276488_s	1	1	0	0	0	0	0	0	0	0	0	0	0	0	0	0	0	0	0	0	0	0	0	0	0	0	0	0	0	0	0	0	0	0	0	0	0	0	0	0	0	0	0	1	0	0	0
8	0.1.17.3.3.1.8.6.1	unclassified	0	1	0	0	0	0	0	0	0	0	0	0	0	0	0	0	0	0	0	0	0	0	0	0	0	0	0	0	0	0	0	0	0	0	0	0	0	0	0	0	0	0	0	1	0	0	0
7	0.1.17.3.3.1.8.7	EU335388_s	1	1	0	0	0	1	0	0	0	0	0	0	0	0	0	0	0	0	0	0	0	0	0	0	0	0	0	0	0	0	0	0	0	0	0	0	0	0	0	0	0	0	0	0	0	0	0
8	0.1.17.3.3.1.8.7.1	unclassified	0	1	0	0	0	1	0	0	0	0	0	0	0	0	0	0	0	0	0	0	0	0	0	0	0	0	0	0	0	0	0	0	0	0	0	0	0	0	0	0	0	0	0	0	0	0	0
7	0.1.17.3.3.1.8.8	EU669613_s	1	981	37	9	5	14	4	12	0	3	0	0	13	0	8	1	33	10	0	26	15	11	17	7	18	4	9	7	9	8	0	1	7	0	1	7	2	3	0	0	28	0	0	0	3	5	125
8	0.1.17.3.3.1.8.8.1	unclassified	0	981	37	9	5	14	4	12	0	3	0	0	13	0	8	1	33	10	0	26	15	11	17	7	18	4	9	7	9	8	0	1	7	0	1	7	2	3	0	0	28	0	0	0	3	5	125
7	0.1.17.3.3.1.8.9	EU881203_s	1	3	0	0	1	0	0	0	0	0	0	0	0	0	0	0	0	0	0	0	0	0	0	0	0	0	0	0	0	0	0	0	0	0	0	0	0	0	0	0	0	0	0	0	0	0	0
8	0.1.17.3.3.1.8.9.1	unclassified	0	3	0	0	1	0	0	0	0	0	0	0	0	0	0	0	0	0	0	0	0	0	0	0	0	0	0	0	0	0	0	0	0	0	0	0	0	0	0	0	0	0	0	0	0	0	0
7	0.1.17.3.3.1.8.10	EU979073_s	1	343	10	2	4	4	3	5	6	4	2	0	8	0	2	1	6	0	0	5	4	8	2	1	1	2	1	6	2	6	0	0	1	1	0	1	3	0	3	9	7	0	0	5	4	4	49
8	0.1.17.3.3.1.8.10.1	unclassified	0	343	10	2	4	4	3	5	6	4	2	0	8	0	2	1	6	0	0	5	4	8	2	1	1	2	1	6	2	6	0	0	1	1	0	1	3	0	3	9	7	0	0	5	4	4	49
7	0.1.17.3.3.1.8.11	FJ152782_s	1	37	0	0	0	0	0	0	0	0	0	0	0	0	0	26	0	0	0	0	0	0	0	0	0	0	0	0	0	0	0	0	0	0	0	0	0	0	0	0	0	0	0	0	0	0	1
8	0.1.17.3.3.1.8.11.1	unclassified	0	37	0	0	0	0	0	0	0	0	0	0	0	0	0	26	0	0	0	0	0	0	0	0	0	0	0	0	0	0	0	0	0	0	0	0	0	0	0	0	0	0	0	0	0	0	1
7	0.1.17.3.3.1.8.12	FJ466180_s	1	1	0	0	0	0	0	0	0	0	0	0	0	0	0	0	0	0	0	0	0	0	0	0	0	0	0	0	0	0	0	0	0	0	0	0	0	0	0	0	0	0	0	0	0	0	0
8	0.1.17.3.3.1.8.12.1	unclassified	0	1	0	0	0	0	0	0	0	0	0	0	0	0	0	0	0	0	0	0	0	0	0	0	0	0	0	0	0	0	0	0	0	0	0	0	0	0	0	0	0	0	0	0	0	0	0
7	0.1.17.3.3.1.8.13	FJ479191_s	1	646	30	17	3	16	6	4	14	10	2	0	10	0	2	19	4	10	0	13	9	0	5	3	20	7	11	18	17	6	2	0	9	0	2	8	0	0	11	10	11	0	0	11	2	0	2
8	0.1.17.3.3.1.8.13.1	unclassified	0	646	30	17	3	16	6	4	14	10	2	0	10	0	2	19	4	10	0	13	9	0	5	3	20	7	11	18	17	6	2	0	9	0	2	8	0	0	11	10	11	0	0	11	2	0	2
7	0.1.17.3.3.1.8.14	FJ479597_s	1	9	0	0	0	0	0	0	0	0	0	0	0	0	0	0	0	0	0	0	0	0	0	1	0	0	0	0	0	0	0	0	0	0	0	0	0	0	0	1	1	0	0	0	0	0	1
8	0.1.17.3.3.1.8.14.1	unclassified	0	9	0	0	0	0	0	0	0	0	0	0	0	0	0	0	0	0	0	0	0	0	0	1	0	0	0	0	0	0	0	0	0	0	0	0	0	0	0	1	1	0	0	0	0	0	1
7	0.1.17.3.3.1.8.15	HM062130_s	1	2051	32	25	15	17	12	18	19	22	33	0	31	0	9	29	52	15	0	34	16	15	51	10	12	33	10	29	25	4	3	0	7	0	5	7	8	10	19	26	44	1	0	60	5	12	280
8	0.1.17.3.3.1.8.15.1	unclassified	0	2051	32	25	15	17	12	18	19	22	33	0	31	0	9	29	52	15	0	34	16	15	51	10	12	33	10	29	25	4	3	0	7	0	5	7	8	10	19	26	44	1	0	60	5	12	280
7	0.1.17.3.3.1.8.16	HM445431_s	1	883	26	10	3	12	2	6	18	8	9	0	7	0	10	26	20	14	0	27	19	11	10	4	14	6	3	8	10	3	0	1	1	0	0	2	0	1	17	13	9	0	0	15	3	10	77
8	0.1.17.3.3.1.8.16.1	unclassified	0	883	26	10	3	12	2	6	18	8	9	0	7	0	10	26	20	14	0	27	19	11	10	4	14	6	3	8	10	3	0	1	1	0	0	2	0	1	17	13	9	0	0	15	3	10	77
7	0.1.17.3.3.1.8.17	Z95723_s	1	146	6	0	1	1	2	6	2	2	0	0	1	0	2	3	3	4	0	6	1	1	1	2	3	1	0	1	0	0	0	0	2	0	1	2	1	0	1	4	11	0	0	1	0	0	16
8	0.1.17.3.3.1.8.17.1	unclassified	0	146	6	0	1	1	2	6	2	2	0	0	1	0	2	3	3	4	0	6	1	1	1	2	3	1	0	1	0	0	0	0	2	0	1	2	1	0	1	4	11	0	0	1	0	0	16
7	0.1.17.3.3.1.8.18	unclassified	1	14912	366	164	188	256	79	232	175	111	203	3	170	1	185	211	416	112	1	367	200	181	220	85	222	103	149	218	164	105	27	11	121	0	32	133	35	34	127	179	356	0	1	270	103	104	1469
8	0.1.17.3.3.1.8.18.1	unclassified	0	14912	366	164	188	256	79	232	175	111	203	3	170	1	185	211	416	112	1	367	200	181	220	85	222	103	149	218	164	105	27	11	121	0	32	133	35	34	127	179	356	0	1	270	103	104	1469
6	0.1.17.3.3.1.9	GQ500851_g	1	7	1	0	0	2	0	0	0	0	0	0	0	0	0	0	0	0	0	0	0	0	0	0	0	1	0	0	0	0	0	0	0	0	0	0	0	0	0	0	0	0	0	0	0	0	0
7	0.1.17.3.3.1.9.1	GQ500851_s	1	7	1	0	0	2	0	0	0	0	0	0	0	0	0	0	0	0	0	0	0	0	0	0	0	1	0	0	0	0	0	0	0	0	0	0	0	0	0	0	0	0	0	0	0	0	0
8	0.1.17.3.3.1.9.1.1	unclassified	0	7	1	0	0	2	0	0	0	0	0	0	0	0	0	0	0	0	0	0	0	0	0	0	0	1	0	0	0	0	0	0	0	0	0	0	0	0	0	0	0	0	0	0	0	0	0
6	0.1.17.3.3.1.10	HM187294_g	4	1786	49	17	13	28	2	18	33	17	21	1	16	0	18	30	31	17	0	32	22	19	24	15	16	20	24	19	17	18	6	2	20	0	3	12	3	6	23	16	55	0	0	39	19	10	158
7	0.1.17.3.3.1.10.2	EF612356_s	1	731	27	8	4	11	0	8	21	8	9	0	5	0	8	15	15	8	0	12	16	4	13	8	10	6	12	7	8	8	3	1	11	0	0	4	2	4	15	4	18	0	0	19	12	3	78
8	0.1.17.3.3.1.10.2.1	unclassified	0	731	27	8	4	11	0	8	21	8	9	0	5	0	8	15	15	8	0	12	16	4	13	8	10	6	12	7	8	8	3	1	11	0	0	4	2	4	15	4	18	0	0	19	12	3	78
7	0.1.17.3.3.1.10.3	EU669607_s	1	558	8	6	7	2	0	5	6	5	8	0	5	0	2	8	7	2	0	13	4	4	7	1	2	9	4	2	6	4	2	1	3	0	0	3	0	1	2	0	21	0	0	8	1	4	50
8	0.1.17.3.3.1.10.3.1	unclassified	0	558	8	6	7	2	0	5	6	5	8	0	5	0	2	8	7	2	0	13	4	4	7	1	2	9	4	2	6	4	2	1	3	0	0	3	0	1	2	0	21	0	0	8	1	4	50
7	0.1.17.3.3.1.10.4	FJ478679_s	1	93	4	1	0	3	1	2	1	0	0	0	0	0	4	1	2	3	0	2	0	2	1	1	0	0	1	3	1	1	0	0	1	0	1	2	1	0	0	0	6	0	0	0	2	1	6
8	0.1.17.3.3.1.10.4.1	unclassified	0	93	4	1	0	3	1	2	1	0	0	0	0	0	4	1	2	3	0	2	0	2	1	1	0	0	1	3	1	1	0	0	1	0	1	2	1	0	0	0	6	0	0	0	2	1	6
7	0.1.17.3.3.1.10.7	unclassified	1	404	10	2	2	12	1	3	5	4	4	1	6	0	4	6	7	4	0	5	2	9	3	5	4	5	7	7	2	5	1	0	5	0	2	3	0	1	6	12	10	0	0	12	4	2	24
8	0.1.17.3.3.1.10.7.1	unclassified	0	404	10	2	2	12	1	3	5	4	4	1	6	0	4	6	7	4	0	5	2	9	3	5	4	5	7	7	2	5	1	0	5	0	2	3	0	1	6	12	10	0	0	12	4	2	24
6	0.1.17.3.3.1.11	unclassified	1	255	6	0	1	10	7	2	2	2	5	0	0	0	3	11	1	6	2	1	5	2	1	4	5	3	2	2	0	1	0	1	0	1	0	0	0	1	3	5	3	0	0	14	2	1	10
7	0.1.17.3.3.1.11.1	unclassified	1	255	6	0	1	10	7	2	2	2	5	0	0	0	3	11	1	6	2	1	5	2	1	4	5	3	2	2	0	1	0	1	0	1	0	0	0	1	3	5	3	0	0	14	2	1	10
8	0.1.17.3.3.1.11.1.1	unclassified	0	255	6	0	1	10	7	2	2	2	5	0	0	0	3	11	1	6	2	1	5	2	1	4	5	3	2	2	0	1	0	1	0	1	0	0	0	1	3	5	3	0	0	14	2	1	10
4	0.1.17.3.5	unclassified	1	1008	39	12	2	22	9	17	26	20	23	4	18	5	22	34	27	15	2	18	13	9	13	9	18	14	12	11	12	6	5	2	13	5	1	21	0	3	12	22	34	0	6	22	8	3	13
5	0.1.17.3.5.1	unclassified	1	1008	39	12	2	22	9	17	26	20	23	4	18	5	22	34	27	15	2	18	13	9	13	9	18	14	12	11	12	6	5	2	13	5	1	21	0	3	12	22	34	0	6	22	8	3	13
6	0.1.17.3.5.1.1	unclassified	1	1008	39	12	2	22	9	17	26	20	23	4	18	5	22	34	27	15	2	18	13	9	13	9	18	14	12	11	12	6	5	2	13	5	1	21	0	3	12	22	34	0	6	22	8	3	13
7	0.1.17.3.5.1.1.1	unclassified	1	1008	39	12	2	22	9	17	26	20	23	4	18	5	22	34	27	15	2	18	13	9	13	9	18	14	12	11	12	6	5	2	13	5	1	21	0	3	12	22	34	0	6	22	8	3	13
8	0.1.17.3.5.1.1.1.1	unclassified	0	1008	39	12	2	22	9	17	26	20	23	4	18	5	22	34	27	15	2	18	13	9	13	9	18	14	12	11	12	6	5	2	13	5	1	21	0	3	12	22	34	0	6	22	8	3	13
3	0.1.17.4	DQ513087_c	1	8062	299	54	40	146	20	40	215	50	70	96	58	39	6	118	13	105	27	144	180	8	63	105	77	65	134	66	54	128	45	34	145	244	52	146	26	43	91	94	144	31	24	126	5	8	58
4	0.1.17.4.1	DQ513087_o	1	8062	299	54	40	146	20	40	215	50	70	96	58	39	6	118	13	105	27	144	180	8	63	105	77	65	134	66	54	128	45	34	145	244	52	146	26	43	91	94	144	31	24	126	5	8	58
5	0.1.17.4.1.1	DQ513087_f	2	8062	299	54	40	146	20	40	215	50	70	96	58	39	6	118	13	105	27	144	180	8	63	105	77	65	134	66	54	128	45	34	145	244	52	146	26	43	91	94	144	31	24	126	5	8	58
6	0.1.17.4.1.1.2	HQ445680_g	16	8054	299	54	40	146	20	40	214	50	70	95	57	39	6	118	13	105	27	144	180	8	63	105	77	65	133	66	54	128	45	34	145	244	52	146	26	43	91	94	144	31	24	126	5	8	58
7	0.1.17.4.1.1.2.1	AB240262_s	1	439	18	3	1	9	2	0	13	3	3	8	5	3	0	9	0	5	0	8	13	0	10	5	3	3	9	4	3	7	4	2	9	13	4	7	2	4	6	7	3	3	1	7	0	0	0
8	0.1.17.4.1.1.2.1.1	unclassified	0	439	18	3	1	9	2	0	13	3	3	8	5	3	0	9	0	5	0	8	13	0	10	5	3	3	9	4	3	7	4	2	9	13	4	7	2	4	6	7	3	3	1	7	0	0	0
7	0.1.17.4.1.1.2.2	AF245036_s	1	315	27	1	0	4	0	1	22	2	1	4	1	1	0	3	1	7	3	2	7	0	0	9	1	1	16	3	1	3	0	0	2	3	0	1	1	1	2	13	0	5	0	1	0	0	0
8	0.1.17.4.1.1.2.2.1	unclassified	0	315	27	1	0	4	0	1	22	2	1	4	1	1	0	3	1	7	3	2	7	0	0	9	1	1	16	3	1	3	0	0	2	3	0	1	1	1	2	13	0	5	0	1	0	0	0
7	0.1.17.4.1.1.2.7	EF018279_s	1	42	2	1	0	2	0	0	0	1	2	2	0	0	0	3	0	0	0	0	0	0	2	1	1	0	0	0	1	0	0	0	2	1	0	0	0	0	0	0	1	0	0	0	0	0	0
8	0.1.17.4.1.1.2.7.1	unclassified	0	42	2	1	0	2	0	0	0	1	2	2	0	0	0	3	0	0	0	0	0	0	2	1	1	0	0	0	1	0	0	0	2	1	0	0	0	0	0	0	1	0	0	0	0	0	0
7	0.1.17.4.1.1.2.8	EF516748_s	1	9	1	0	0	0	0	0	0	0	0	0	0	1	0	0	0	0	0	0	0	0	0	0	2	0	0	0	0	0	0	0	0	0	0	0	0	0	0	0	0	0	0	0	0	0	0
8	0.1.17.4.1.1.2.8.1	unclassified	0	9	1	0	0	0	0	0	0	0	0	0	0	1	0	0	0	0	0	0	0	0	0	0	2	0	0	0	0	0	0	0	0	0	0	0	0	0	0	0	0	0	0	0	0	0	0
7	0.1.17.4.1.1.2.9	EU132024_s	1	49	0	0	0	0	0	1	0	1	2	0	0	0	0	0	0	1	0	2	1	0	2	0	0	1	1	1	0	0	0	0	0	1	0	0	0	0	0	0	0	0	0	2	0	0	1
8	0.1.17.4.1.1.2.9.1	unclassified	0	49	0	0	0	0	0	1	0	1	2	0	0	0	0	0	0	1	0	2	1	0	2	0	0	1	1	1	0	0	0	0	0	1	0	0	0	0	0	0	0	0	0	2	0	0	1
7	0.1.17.4.1.1.2.10	EU132028_s	1	14	0	0	1	0	0	0	0	0	1	0	0	0	0	1	0	1	0	0	1	0	0	0	1	0	0	0	0	0	0	0	0	0	0	0	0	0	0	0	0	0	0	1	0	0	0
8	0.1.17.4.1.1.2.10.1	unclassified	0	14	0	0	1	0	0	0	0	0	1	0	0	0	0	1	0	1	0	0	1	0	0	0	1	0	0	0	0	0	0	0	0	0	0	0	0	0	0	0	0	0	0	1	0	0	0
7	0.1.17.4.1.1.2.11	EU132168_s	1	75	4	1	0	0	0	0	0	0	0	4	0	0	0	1	0	2	0	1	3	0	0	2	0	0	2	1	1	3	1	0	2	3	0	0	0	0	1	2	0	0	1	0	0	0	0
8	0.1.17.4.1.1.2.11.1	unclassified	0	75	4	1	0	0	0	0	0	0	0	4	0	0	0	1	0	2	0	1	3	0	0	2	0	0	2	1	1	3	1	0	2	3	0	0	0	0	1	2	0	0	1	0	0	0	0
7	0.1.17.4.1.1.2.12	EU132309_s	1	44	0	0	0	0	0	0	4	1	0	0	0	0	0	0	1	0	0	0	3	0	0	1	0	0	0	0	0	0	1	0	3	4	0	1	0	0	1	0	0	0	0	0	0	1	1
8	0.1.17.4.1.1.2.12.1	unclassified	0	44	0	0	0	0	0	0	4	1	0	0	0	0	0	0	1	0	0	0	3	0	0	1	0	0	0	0	0	0	1	0	3	4	0	1	0	0	1	0	0	0	0	0	0	1	1
7	0.1.17.4.1.1.2.13	EU276509_s	1	1686	42	7	8	27	3	6	42	12	21	6	12	4	0	19	0	16	6	24	40	1	9	18	16	21	20	18	7	26	13	12	28	69	14	32	5	7	8	15	33	4	5	21	0	0	0
8	0.1.17.4.1.1.2.13.1	unclassified	0	1686	42	7	8	27	3	6	42	12	21	6	12	4	0	19	0	16	6	24	40	1	9	18	16	21	20	18	7	26	13	12	28	69	14	32	5	7	8	15	33	4	5	21	0	0	0
7	0.1.17.4.1.1.2.14	EU881312_s	1	2	0	0	0	0	0	0	0	0	0	0	0	0	0	0	0	0	0	0	0	0	0	0	0	1	0	0	0	0	0	0	0	0	0	0	0	0	0	0	0	0	0	0	0	0	0
8	0.1.17.4.1.1.2.14.1	unclassified	0	2	0	0	0	0	0	0	0	0	0	0	0	0	0	0	0	0	0	0	0	0	0	0	0	1	0	0	0	0	0	0	0	0	0	0	0	0	0	0	0	0	0	0	0	0	0
7	0.1.17.4.1.1.2.15	FJ889222_s	1	149	0	6	1	1	0	0	5	1	2	1	1	2	0	0	0	2	2	8	2	0	1	1	0	1	1	0	6	1	0	1	0	14	0	0	2	1	0	2	8	3	0	1	0	0	0
8	0.1.17.4.1.1.2.15.1	unclassified	0	149	0	6	1	1	0	0	5	1	2	1	1	2	0	0	0	2	2	8	2	0	1	1	0	1	1	0	6	1	0	1	0	14	0	0	2	1	0	2	8	3	0	1	0	0	0
7	0.1.17.4.1.1.2.16	FJ889231_s	1	1	0	0	0	0	0	0	0	0	0	0	0	0	0	0	0	0	0	0	0	0	0	0	0	0	0	0	0	0	0	0	0	0	0	0	0	0	0	0	0	0	0	0	0	0	0
8	0.1.17.4.1.1.2.16.1	unclassified	0	1	0	0	0	0	0	0	0	0	0	0	0	0	0	0	0	0	0	0	0	0	0	0	0	0	0	0	0	0	0	0	0	0	0	0	0	0	0	0	0	0	0	0	0	0	0
7	0.1.17.4.1.1.2.17	HM061924_s	1	12	0	0	0	0	0	0	0	0	0	0	0	0	0	0	0	1	0	0	0	0	0	0	0	0	1	0	0	0	0	0	1	0	0	0	0	0	1	0	0	0	0	0	0	0	0
8	0.1.17.4.1.1.2.17.1	unclassified	0	12	0	0	0	0	0	0	0	0	0	0	0	0	0	0	0	1	0	0	0	0	0	0	0	0	1	0	0	0	0	0	1	0	0	0	0	0	1	0	0	0	0	0	0	0	0
7	0.1.17.4.1.1.2.20	HQ597355_s	1	39	1	1	1	0	0	0	1	0	0	0	0	0	0	0	0	0	0	1	0	0	0	1	0	0	1	0	1	0	2	0	0	0	1	0	2	0	0	1	0	0	0	0	0	0	0
8	0.1.17.4.1.1.2.20.1	unclassified	0	39	1	1	1	0	0	0	1	0	0	0	0	0	0	0	0	0	0	1	0	0	0	1	0	0	1	0	1	0	2	0	0	0	1	0	2	0	0	1	0	0	0	0	0	0	0
7	0.1.17.4.1.1.2.21	HQ598424_s	1	30	1	0	0	1	0	0	0	0	1	0	0	0	0	0	0	0	0	0	3	0	0	0	0	0	0	0	0	0	1	0	0	1	0	0	0	0	0	1	0	0	0	1	1	0	4
8	0.1.17.4.1.1.2.21.1	unclassified	0	30	1	0	0	1	0	0	0	0	1	0	0	0	0	0	0	0	0	0	3	0	0	0	0	0	0	0	0	0	1	0	0	1	0	0	0	0	0	1	0	0	0	1	1	0	4
7	0.1.17.4.1.1.2.23	unclassified	1	5148	203	34	28	102	15	32	127	29	37	70	38	28	6	82	11	70	16	98	107	7	39	67	53	37	82	39	34	88	23	19	98	135	33	105	14	30	72	53	99	16	17	92	4	7	52
8	0.1.17.4.1.1.2.23.1	unclassified	0	5148	203	34	28	102	15	32	127	29	37	70	38	28	6	82	11	70	16	98	107	7	39	67	53	37	82	39	34	88	23	19	98	135	33	105	14	30	72	53	99	16	17	92	4	7	52
6	0.1.17.4.1.1.3	unclassified	1	8	0	0	0	0	0	0	1	0	0	1	1	0	0	0	0	0	0	0	0	0	0	0	0	0	1	0	0	0	0	0	0	0	0	0	0	0	0	0	0	0	0	0	0	0	0
7	0.1.17.4.1.1.3.1	unclassified	1	8	0	0	0	0	0	0	1	0	0	1	1	0	0	0	0	0	0	0	0	0	0	0	0	0	1	0	0	0	0	0	0	0	0	0	0	0	0	0	0	0	0	0	0	0	0
8	0.1.17.4.1.1.3.1.1	unclassified	0	8	0	0	0	0	0	0	1	0	0	1	1	0	0	0	0	0	0	0	0	0	0	0	0	0	1	0	0	0	0	0	0	0	0	0	0	0	0	0	0	0	0	0	0	0	0
3	0.1.17.7	EU686603_c	1	111357	3765	1074	476	1844	585	624	2492	695	922	1012	1105	419	1262	1596	1474	1216	557	1553	1891	1002	777	1089	1862	579	891	1105	1074	848	341	527	808	3813	585	966	386	756	1021	1499	1164	234	326	1219	672	680	9666
4	0.1.17.7.1	EU686603_o	3	111357	3765	1074	476	1844	585	624	2492	695	922	1012	1105	419	1262	1596	1474	1216	557	1553	1891	1002	777	1089	1862	579	891	1105	1074	848	341	527	808	3813	585	966	386	756	1021	1499	1164	234	326	1219	672	680	9666
5	0.1.17.7.1.1	EU686603_f	18	109984	3716	1065	471	1824	571	617	2449	683	912	997	1093	413	1245	1574	1454	1190	546	1544	1866	983	770	1075	1835	568	875	1084	1065	843	334	519	798	3752	572	952	382	745	1005	1473	1159	226	319	1213	656	673	9597
6	0.1.17.7.1.1.3	AB252946_g	1	3	0	0	0	0	0	0	0	0	0	0	0	0	0	0	0	0	0	0	0	0	0	0	0	0	0	0	0	0	0	0	0	0	0	0	0	0	0	0	0	0	0	0	0	0	0
7	0.1.17.7.1.1.3.1	AB252946_s	1	3	0	0	0	0	0	0	0	0	0	0	0	0	0	0	0	0	0	0	0	0	0	0	0	0	0	0	0	0	0	0	0	0	0	0	0	0	0	0	0	0	0	0	0	0	0
8	0.1.17.7.1.1.3.1.1	unclassified	0	3	0	0	0	0	0	0	0	0	0	0	0	0	0	0	0	0	0	0	0	0	0	0	0	0	0	0	0	0	0	0	0	0	0	0	0	0	0	0	0	0	0	0	0	0	0
6	0.1.17.7.1.1.7	AF234701_g	2	41	0	0	0	0	0	1	1	0	0	1	0	0	0	0	0	1	1	0	0	4	1	1	0	0	0	0	0	1	0	4	0	3	0	0	0	0	0	0	0	0	0	1	0	0	4
7	0.1.17.7.1.1.7.1	AF234701_s	1	1	0	0	0	0	0	0	0	0	0	0	0	0	0	0	0	0	0	0	0	0	0	0	0	0	0	0	0	0	0	0	0	0	0	0	0	0	0	0	0	0	0	0	0	0	0
8	0.1.17.7.1.1.7.1.1	unclassified	0	1	0	0	0	0	0	0	0	0	0	0	0	0	0	0	0	0	0	0	0	0	0	0	0	0	0	0	0	0	0	0	0	0	0	0	0	0	0	0	0	0	0	0	0	0	0
7	0.1.17.7.1.1.7.2	FM872485_s	1	40	0	0	0	0	0	1	1	0	0	1	0	0	0	0	0	1	1	0	0	4	1	1	0	0	0	0	0	1	0	4	0	3	0	0	0	0	0	0	0	0	0	1	0	0	4
8	0.1.17.7.1.1.7.2.1	unclassified	0	40	0	0	0	0	0	1	1	0	0	1	0	0	0	0	0	1	1	0	0	4	1	1	0	0	0	0	0	1	0	4	0	3	0	0	0	0	0	0	0	0	0	1	0	0	4
6	0.1.17.7.1.1.9	AY921986_g	1	1	0	0	0	0	0	0	0	0	0	1	0	0	0	0	0	0	0	0	0	0	0	0	0	0	0	0	0	0	0	0	0	0	0	0	0	0	0	0	0	0	0	0	0	0	0
7	0.1.17.7.1.1.9.1	AY921986_s	1	1	0	0	0	0	0	0	0	0	0	1	0	0	0	0	0	0	0	0	0	0	0	0	0	0	0	0	0	0	0	0	0	0	0	0	0	0	0	0	0	0	0	0	0	0	0
8	0.1.17.7.1.1.9.1.1	unclassified	0	1	0	0	0	0	0	0	0	0	0	1	0	0	0	0	0	0	0	0	0	0	0	0	0	0	0	0	0	0	0	0	0	0	0	0	0	0	0	0	0	0	0	0	0	0	0
6	0.1.17.7.1.1.10	DQ139450_g	3	284	12	4	2	3	5	1	7	0	1	2	3	3	1	4	1	2	2	0	10	5	0	2	8	1	0	5	4	2	0	5	6	20	2	1	2	5	3	2	0	0	0	1	0	4	3
7	0.1.17.7.1.1.10.2	DQ139450_s	1	17	0	0	2	0	1	0	0	0	0	0	0	0	1	0	0	0	0	0	0	2	0	0	0	0	0	1	0	0	0	0	0	0	0	0	0	1	0	0	0	0	0	0	0	1	0
8	0.1.17.7.1.1.10.2.1	unclassified	0	17	0	0	2	0	1	0	0	0	0	0	0	0	1	0	0	0	0	0	0	2	0	0	0	0	0	1	0	0	0	0	0	0	0	0	0	1	0	0	0	0	0	0	0	1	0
7	0.1.17.7.1.1.10.3	GU187040_s	1	31	4	0	0	1	0	0	1	0	0	0	0	0	0	0	0	0	0	0	2	2	0	0	0	0	0	0	0	1	0	1	1	2	0	0	0	0	0	1	0	0	0	0	0	0	0
8	0.1.17.7.1.1.10.3.1	unclassified	0	31	4	0	0	1	0	0	1	0	0	0	0	0	0	0	0	0	0	0	2	2	0	0	0	0	0	0	0	1	0	1	1	2	0	0	0	0	0	1	0	0	0	0	0	0	0
7	0.1.17.7.1.1.10.4	unclassified	1	236	8	4	0	2	4	1	6	0	1	2	3	3	0	4	1	2	2	0	8	1	0	2	8	1	0	4	4	1	0	4	5	18	2	1	2	4	3	1	0	0	0	1	0	3	3
8	0.1.17.7.1.1.10.4.1	unclassified	0	236	8	4	0	2	4	1	6	0	1	2	3	3	0	4	1	2	2	0	8	1	0	2	8	1	0	4	4	1	0	4	5	18	2	1	2	4	3	1	0	0	0	1	0	3	3
6	0.1.17.7.1.1.11	DQ787713_g	1	1	0	0	0	0	0	0	0	0	0	0	0	0	0	0	0	0	0	0	0	0	0	0	0	0	0	0	0	0	0	0	0	0	1	0	0	0	0	0	0	0	0	0	0	0	0
7	0.1.17.7.1.1.11.2	DQ787713_s	1	1	0	0	0	0	0	0	0	0	0	0	0	0	0	0	0	0	0	0	0	0	0	0	0	0	0	0	0	0	0	0	0	0	1	0	0	0	0	0	0	0	0	0	0	0	0
8	0.1.17.7.1.1.11.2.1	unclassified	0	1	0	0	0	0	0	0	0	0	0	0	0	0	0	0	0	0	0	0	0	0	0	0	0	0	0	0	0	0	0	0	0	0	1	0	0	0	0	0	0	0	0	0	0	0	0
6	0.1.17.7.1.1.14	DQ833470_g	1	2	0	0	0	0	0	0	1	0	0	0	0	0	0	0	0	0	0	0	0	0	0	0	0	0	0	0	0	0	0	1	0	0	0	0	0	0	0	0	0	0	0	0	0	0	0
7	0.1.17.7.1.1.14.1	DQ833470_s	1	2	0	0	0	0	0	0	1	0	0	0	0	0	0	0	0	0	0	0	0	0	0	0	0	0	0	0	0	0	0	1	0	0	0	0	0	0	0	0	0	0	0	0	0	0	0
8	0.1.17.7.1.1.14.1.1	unclassified	0	2	0	0	0	0	0	0	1	0	0	0	0	0	0	0	0	0	0	0	0	0	0	0	0	0	0	0	0	0	0	1	0	0	0	0	0	0	0	0	0	0	0	0	0	0	0
6	0.1.17.7.1.1.18	EU335210_g	2	58	1	2	2	2	1	1	2	0	0	0	2	0	3	0	0	1	0	1	0	0	0	0	0	1	1	0	2	0	0	0	0	3	0	0	0	1	1	0	1	0	0	0	1	0	5
7	0.1.17.7.1.1.18.3	Z95732_s	1	12	0	1	0	0	0	0	1	0	0	0	0	0	1	0	0	1	0	1	0	0	0	0	0	0	0	0	1	0	0	0	0	0	0	0	0	0	0	0	0	0	0	0	0	0	0
8	0.1.17.7.1.1.18.3.1	unclassified	0	12	0	1	0	0	0	0	1	0	0	0	0	0	1	0	0	1	0	1	0	0	0	0	0	0	0	0	1	0	0	0	0	0	0	0	0	0	0	0	0	0	0	0	0	0	0
7	0.1.17.7.1.1.18.4	unclassified	1	46	1	1	2	2	1	1	1	0	0	0	2	0	2	0	0	0	0	0	0	0	0	0	0	1	1	0	1	0	0	0	0	3	0	0	0	1	1	0	1	0	0	0	1	0	5
8	0.1.17.7.1.1.18.4.1	unclassified	0	46	1	1	2	2	1	1	1	0	0	0	2	0	2	0	0	0	0	0	0	0	0	0	0	1	1	0	1	0	0	0	0	3	0	0	0	1	1	0	1	0	0	0	1	0	5
6	0.1.17.7.1.1.25	EU861837_g	10	11740	385	113	58	222	51	68	249	74	103	89	127	48	137	201	200	130	66	180	204	134	86	116	208	45	87	126	113	107	32	66	107	354	67	129	45	76	124	182	166	31	43	163	79	88	902
7	0.1.17.7.1.1.25.1	AF013534_s	1	5	0	0	0	0	0	0	0	0	0	0	0	0	0	0	0	0	0	0	0	0	0	0	0	0	0	0	0	0	0	0	0	0	0	1	0	0	0	0	0	0	0	0	0	0	1
8	0.1.17.7.1.1.25.1.1	unclassified	0	5	0	0	0	0	0	0	0	0	0	0	0	0	0	0	0	0	0	0	0	0	0	0	0	0	0	0	0	0	0	0	0	0	0	1	0	0	0	0	0	0	0	0	0	0	1
7	0.1.17.7.1.1.25.2	AY289390_s	1	27	2	0	0	0	1	0	1	0	1	1	1	0	0	0	0	0	0	0	1	0	0	0	0	0	0	0	0	0	0	0	1	2	0	0	0	0	0	1	0	0	0	0	0	0	4
8	0.1.17.7.1.1.25.2.1	unclassified	0	27	2	0	0	0	1	0	1	0	1	1	1	0	0	0	0	0	0	0	1	0	0	0	0	0	0	0	0	0	0	0	1	2	0	0	0	0	0	1	0	0	0	0	0	0	4
7	0.1.17.7.1.1.25.3	DQ404615_s	1	2	0	0	0	0	0	0	0	0	0	0	0	0	0	0	0	0	0	0	0	0	0	0	0	0	0	0	0	0	0	0	0	0	0	0	0	0	0	0	0	0	0	0	0	0	0
8	0.1.17.7.1.1.25.3.1	unclassified	0	2	0	0	0	0	0	0	0	0	0	0	0	0	0	0	0	0	0	0	0	0	0	0	0	0	0	0	0	0	0	0	0	0	0	0	0	0	0	0	0	0	0	0	0	0	0
7	0.1.17.7.1.1.25.6	EU861837_s	1	63	2	0	1	2	0	0	1	1	0	1	1	2	0	1	0	1	0	0	2	0	1	2	2	1	0	0	0	2	1	0	0	4	0	0	3	1	0	0	0	0	0	0	0	0	1
8	0.1.17.7.1.1.25.6.1	unclassified	0	63	2	0	1	2	0	0	1	1	0	1	1	2	0	1	0	1	0	0	2	0	1	2	2	1	0	0	0	2	1	0	0	4	0	0	3	1	0	0	0	0	0	0	0	0	1
7	0.1.17.7.1.1.25.7	FJ152747_s	1	3	1	0	0	0	0	0	0	0	0	0	0	0	0	0	0	0	0	0	0	0	0	0	0	0	0	0	0	0	0	0	0	0	0	0	0	0	0	0	0	0	0	0	0	0	0
8	0.1.17.7.1.1.25.7.1	unclassified	0	3	1	0	0	0	0	0	0	0	0	0	0	0	0	0	0	0	0	0	0	0	0	0	0	0	0	0	0	0	0	0	0	0	0	0	0	0	0	0	0	0	0	0	0	0	0
7	0.1.17.7.1.1.25.8	FJ889243_s	1	15	1	0	0	1	0	0	0	0	0	1	0	1	0	0	0	0	0	0	0	0	0	0	0	0	4	0	0	0	0	0	0	0	0	0	0	0	0	0	0	0	0	0	0	0	0
8	0.1.17.7.1.1.25.8.1	unclassified	0	15	1	0	0	1	0	0	0	0	0	1	0	1	0	0	0	0	0	0	0	0	0	0	0	0	4	0	0	0	0	0	0	0	0	0	0	0	0	0	0	0	0	0	0	0	0
7	0.1.17.7.1.1.25.9	GQ339165_s	1	30	2	0	0	2	2	0	0	0	0	0	1	0	0	0	0	0	0	0	1	0	1	0	0	0	0	0	0	0	0	0	0	11	0	0	0	0	0	0	0	0	0	0	0	0	1
8	0.1.17.7.1.1.25.9.1	unclassified	0	30	2	0	0	2	2	0	0	0	0	0	1	0	0	0	0	0	0	0	1	0	1	0	0	0	0	0	0	0	0	0	0	11	0	0	0	0	0	0	0	0	0	0	0	0	1
7	0.1.17.7.1.1.25.10	HM186139_s	1	4	0	0	0	0	0	0	0	0	0	0	0	0	0	0	0	0	0	0	0	0	0	0	0	1	0	0	0	0	0	0	0	1	0	0	0	0	0	0	0	0	0	0	0	0	2
8	0.1.17.7.1.1.25.10.1	unclassified	0	4	0	0	0	0	0	0	0	0	0	0	0	0	0	0	0	0	0	0	0	0	0	0	0	1	0	0	0	0	0	0	0	1	0	0	0	0	0	0	0	0	0	0	0	0	2
7	0.1.17.7.1.1.25.11	HQ114184_s	1	12	0	0	0	0	0	0	0	0	0	0	0	0	0	1	0	0	0	0	0	1	0	0	0	0	0	0	0	0	0	0	0	0	0	0	1	3	0	0	0	0	0	0	0	0	1
8	0.1.17.7.1.1.25.11.1	unclassified	0	12	0	0	0	0	0	0	0	0	0	0	0	0	0	1	0	0	0	0	0	1	0	0	0	0	0	0	0	0	0	0	0	0	0	0	1	3	0	0	0	0	0	0	0	0	1
7	0.1.17.7.1.1.25.12	unclassified	1	11579	377	113	57	217	48	68	247	73	102	86	124	45	137	199	200	129	66	180	200	133	84	114	206	43	83	126	113	105	31	66	106	336	67	128	41	72	124	181	166	31	43	163	79	88	892
8	0.1.17.7.1.1.25.12.1	unclassified	0	11579	377	113	57	217	48	68	247	73	102	86	124	45	137	199	200	129	66	180	200	133	84	114	206	43	83	126	113	105	31	66	106	336	67	128	41	72	124	181	166	31	43	163	79	88	892
6	0.1.17.7.1.1.26	FJ478829_g	4	1868	90	28	11	44	16	9	56	16	5	23	26	2	14	23	17	20	17	12	40	18	11	23	42	7	19	17	28	13	5	9	16	97	13	18	7	22	23	38	4	4	7	3	20	12	72
7	0.1.17.7.1.1.26.1	DQ532211_s	1	571	35	13	4	10	4	1	18	4	3	10	5	0	5	6	2	6	4	0	16	9	6	9	12	2	7	1	13	5	1	2	7	36	2	12	2	6	7	9	0	0	2	1	6	2	16
8	0.1.17.7.1.1.26.1.1	unclassified	0	571	35	13	4	10	4	1	18	4	3	10	5	0	5	6	2	6	4	0	16	9	6	9	12	2	7	1	13	5	1	2	7	36	2	12	2	6	7	9	0	0	2	1	6	2	16
7	0.1.17.7.1.1.26.3	EU449668_s	1	680	27	9	3	20	7	4	19	3	2	10	11	2	3	7	8	8	3	5	11	4	4	4	16	4	7	7	9	4	0	2	4	26	6	4	1	7	3	16	2	3	4	0	8	5	34
8	0.1.17.7.1.1.26.3.1	unclassified	0	680	27	9	3	20	7	4	19	3	2	10	11	2	3	7	8	8	3	5	11	4	4	4	16	4	7	7	9	4	0	2	4	26	6	4	1	7	3	16	2	3	4	0	8	5	34
7	0.1.17.7.1.1.26.4	FJ478474_s	1	266	11	4	0	8	5	1	3	6	0	0	2	0	1	5	2	1	5	4	6	2	0	2	6	1	3	7	4	4	0	1	2	11	3	0	3	8	4	5	2	1	1	0	3	2	12
8	0.1.17.7.1.1.26.4.1	unclassified	0	266	11	4	0	8	5	1	3	6	0	0	2	0	1	5	2	1	5	4	6	2	0	2	6	1	3	7	4	4	0	1	2	11	3	0	3	8	4	5	2	1	1	0	3	2	12
7	0.1.17.7.1.1.26.6	unclassified	1	351	17	2	4	6	0	3	16	3	0	3	8	0	5	5	5	5	5	3	7	3	1	8	8	0	2	2	2	0	4	4	3	24	2	2	1	1	9	8	0	0	0	2	3	3	10
8	0.1.17.7.1.1.26.6.1	unclassified	0	351	17	2	4	6	0	3	16	3	0	3	8	0	5	5	5	5	5	3	7	3	1	8	8	0	2	2	2	0	4	4	3	24	2	2	1	1	9	8	0	0	0	2	3	3	10
6	0.1.17.7.1.1.27	FJ478953_g	10	2090	57	32	8	30	16	11	38	12	18	20	28	4	25	26	27	28	13	23	38	26	21	19	69	8	20	27	32	14	13	20	16	100	37	14	14	24	14	23	12	4	8	15	9	22	134
7	0.1.17.7.1.1.27.1	AB240272_s	1	131	8	1	0	2	2	1	0	1	1	0	0	0	0	3	0	0	1	2	3	3	3	0	4	0	3	2	1	0	0	1	0	11	1	0	1	3	1	2	2	0	1	3	0	6	13
8	0.1.17.7.1.1.27.1.1	unclassified	0	131	8	1	0	2	2	1	0	1	1	0	0	0	0	3	0	0	1	2	3	3	3	0	4	0	3	2	1	0	0	1	0	11	1	0	1	3	1	2	2	0	1	3	0	6	13
7	0.1.17.7.1.1.27.2	AY922095_s	1	8	0	0	0	0	0	0	0	0	0	0	1	0	0	0	0	0	0	0	1	0	0	0	0	0	0	0	0	0	0	1	0	1	0	0	1	1	0	0	0	0	0	0	0	0	1
8	0.1.17.7.1.1.27.2.1	unclassified	0	8	0	0	0	0	0	0	0	0	0	0	1	0	0	0	0	0	0	0	1	0	0	0	0	0	0	0	0	0	0	1	0	1	0	0	1	1	0	0	0	0	0	0	0	0	1
7	0.1.17.7.1.1.27.3	AY922163_s	1	3	0	0	0	0	0	0	0	0	0	0	0	0	0	0	0	0	0	0	0	0	0	0	0	0	0	0	0	0	0	0	0	0	0	0	0	1	1	0	0	0	0	0	0	0	1
8	0.1.17.7.1.1.27.3.1	unclassified	0	3	0	0	0	0	0	0	0	0	0	0	0	0	0	0	0	0	0	0	0	0	0	0	0	0	0	0	0	0	0	0	0	0	0	0	0	1	1	0	0	0	0	0	0	0	1
7	0.1.17.7.1.1.27.5	EU051336_s	1	128	4	0	0	0	0	1	2	2	1	3	1	0	1	0	2	2	1	0	1	0	1	2	4	0	0	1	0	1	0	6	0	6	4	0	1	2	1	2	0	0	0	0	0	1	10
8	0.1.17.7.1.1.27.5.1	unclassified	0	128	4	0	0	0	0	1	2	2	1	3	1	0	1	0	2	2	1	0	1	0	1	2	4	0	0	1	0	1	0	6	0	6	4	0	1	2	1	2	0	0	0	0	0	1	10
7	0.1.17.7.1.1.27.6	FJ478953_s	1	471	11	10	1	8	3	1	10	4	2	8	12	2	7	10	6	6	1	6	5	9	5	4	20	0	6	10	10	5	3	4	6	14	3	5	3	5	4	4	2	1	1	2	3	9	28
8	0.1.17.7.1.1.27.6.1	unclassified	0	471	11	10	1	8	3	1	10	4	2	8	12	2	7	10	6	6	1	6	5	9	5	4	20	0	6	10	10	5	3	4	6	14	3	5	3	5	4	4	2	1	1	2	3	9	28
7	0.1.17.7.1.1.27.7	FJ889205_s	1	1	0	0	0	0	0	0	0	0	0	0	0	0	1	0	0	0	0	0	0	0	0	0	0	0	0	0	0	0	0	0	0	0	0	0	0	0	0	0	0	0	0	0	0	0	0
8	0.1.17.7.1.1.27.7.1	unclassified	0	1	0	0	0	0	0	0	0	0	0	0	0	0	1	0	0	0	0	0	0	0	0	0	0	0	0	0	0	0	0	0	0	0	0	0	0	0	0	0	0	0	0	0	0	0	0
7	0.1.17.7.1.1.27.8	GU260702_s	1	312	9	5	2	2	2	0	6	0	0	3	5	0	8	3	3	4	0	3	12	3	1	0	8	2	1	5	5	0	5	5	2	32	12	3	3	5	2	3	1	1	1	0	1	3	15
8	0.1.17.7.1.1.27.8.1	unclassified	0	312	9	5	2	2	2	0	6	0	0	3	5	0	8	3	3	4	0	3	12	3	1	0	8	2	1	5	5	0	5	5	2	32	12	3	3	5	2	3	1	1	1	0	1	3	15
7	0.1.17.7.1.1.27.9	HM061801_s	1	102	1	3	0	3	0	2	1	2	3	0	2	0	2	0	1	1	0	2	2	1	0	1	1	1	0	0	3	1	0	0	2	6	1	1	1	2	1	0	1	0	1	0	0	0	15
8	0.1.17.7.1.1.27.9.1	unclassified	0	102	1	3	0	3	0	2	1	2	3	0	2	0	2	0	1	1	0	2	2	1	0	1	1	1	0	0	3	1	0	0	2	6	1	1	1	2	1	0	1	0	1	0	0	0	15
7	0.1.17.7.1.1.27.12	Z95717_s	1	75	4	1	0	3	0	0	2	0	0	0	0	0	2	1	1	1	1	1	1	0	1	0	2	0	1	0	1	0	0	0	0	8	1	0	0	0	1	1	1	0	0	0	1	1	7
8	0.1.17.7.1.1.27.12.1	unclassified	0	75	4	1	0	3	0	0	2	0	0	0	0	0	2	1	1	1	1	1	1	0	1	0	2	0	1	0	1	0	0	0	0	8	1	0	0	0	1	1	1	0	0	0	1	1	7
7	0.1.17.7.1.1.27.13	unclassified	1	859	20	12	5	12	9	6	17	3	11	6	7	2	4	9	14	14	9	9	13	10	10	12	30	5	9	9	12	7	5	3	6	22	15	5	4	5	3	11	5	2	4	10	4	2	44
8	0.1.17.7.1.1.27.13.1	unclassified	0	859	20	12	5	12	9	6	17	3	11	6	7	2	4	9	14	14	9	9	13	10	10	12	30	5	9	9	12	7	5	3	6	22	15	5	4	5	3	11	5	2	4	10	4	2	44
6	0.1.17.7.1.1.30	GU187031_g	12	10449	298	111	59	162	64	69	163	63	112	76	117	41	64	179	124	103	53	153	146	62	96	100	167	40	66	111	111	80	29	49	74	320	43	105	33	49	93	180	104	30	29	138	45	58	593
7	0.1.17.7.1.1.30.1	AB186883_s	1	36	3	0	1	0	1	0	0	0	0	0	0	1	0	0	0	0	0	1	0	0	0	0	0	0	0	1	0	0	0	0	0	0	0	0	1	1	0	0	0	0	0	0	0	0	0
8	0.1.17.7.1.1.30.1.1	unclassified	0	36	3	0	1	0	1	0	0	0	0	0	0	1	0	0	0	0	0	1	0	0	0	0	0	0	0	1	0	0	0	0	0	0	0	0	1	1	0	0	0	0	0	0	0	0	0
7	0.1.17.7.1.1.30.3	AY281353_s	1	2	0	0	0	0	0	0	0	0	0	0	0	0	0	0	0	0	0	0	0	0	0	0	0	0	0	0	0	0	0	0	0	0	0	0	0	0	0	0	0	0	0	0	0	0	0
8	0.1.17.7.1.1.30.3.1	unclassified	0	2	0	0	0	0	0	0	0	0	0	0	0	0	0	0	0	0	0	0	0	0	0	0	0	0	0	0	0	0	0	0	0	0	0	0	0	0	0	0	0	0	0	0	0	0	0
7	0.1.17.7.1.1.30.4	AY703468_s	1	252	5	4	0	3	2	1	6	1	0	4	2	0	4	2	5	2	2	3	4	4	1	4	7	0	1	2	4	2	0	2	4	4	2	5	0	3	3	4	0	1	1	1	0	6	12
8	0.1.17.7.1.1.30.4.1	unclassified	0	252	5	4	0	3	2	1	6	1	0	4	2	0	4	2	5	2	2	3	4	4	1	4	7	0	1	2	4	2	0	2	4	4	2	5	0	3	3	4	0	1	1	1	0	6	12
7	0.1.17.7.1.1.30.6	DQ648904_s	1	489	7	5	5	5	1	3	6	1	6	5	2	0	4	9	11	4	3	10	4	6	4	6	4	1	4	3	5	1	1	2	1	21	2	3	0	2	5	5	4	2	2	3	2	6	56
8	0.1.17.7.1.1.30.6.1	unclassified	0	489	7	5	5	5	1	3	6	1	6	5	2	0	4	9	11	4	3	10	4	6	4	6	4	1	4	3	5	1	1	2	1	21	2	3	0	2	5	5	4	2	2	3	2	6	56
7	0.1.17.7.1.1.30.7	EF020148_s	1	21	0	0	0	0	0	0	0	0	0	0	0	0	0	1	0	6	0	0	0	0	0	0	0	0	0	0	0	1	0	0	0	2	0	0	0	0	0	0	0	0	0	1	0	0	0
8	0.1.17.7.1.1.30.7.1	unclassified	0	21	0	0	0	0	0	0	0	0	0	0	0	0	0	1	0	6	0	0	0	0	0	0	0	0	0	0	0	1	0	0	0	2	0	0	0	0	0	0	0	0	0	1	0	0	0
7	0.1.17.7.1.1.30.10	EU276475_s	1	1226	33	19	6	19	8	12	21	13	15	15	11	8	0	33	1	18	3	24	19	0	10	14	21	6	4	17	19	13	3	1	9	23	4	9	5	3	11	17	17	3	2	22	0	0	2
8	0.1.17.7.1.1.30.10.1	unclassified	0	1226	33	19	6	19	8	12	21	13	15	15	11	8	0	33	1	18	3	24	19	0	10	14	21	6	4	17	19	13	3	1	9	23	4	9	5	3	11	17	17	3	2	22	0	0	2
7	0.1.17.7.1.1.30.12	FJ230900_s	1	9	0	0	0	0	0	0	0	0	0	0	1	0	0	0	0	0	0	0	0	0	0	0	0	1	0	0	0	0	0	0	0	0	0	1	0	0	0	1	0	0	0	0	0	0	0
8	0.1.17.7.1.1.30.12.1	unclassified	0	9	0	0	0	0	0	0	0	0	0	0	1	0	0	0	0	0	0	0	0	0	0	0	0	1	0	0	0	0	0	0	0	0	0	1	0	0	0	1	0	0	0	0	0	0	0
7	0.1.17.7.1.1.30.15	FJ479155_s	1	32	1	0	0	0	0	0	1	1	0	0	1	0	0	0	1	1	0	1	0	1	0	1	0	0	0	0	0	1	0	0	0	1	0	0	0	0	0	2	0	0	0	0	0	0	2
8	0.1.17.7.1.1.30.15.1	unclassified	0	32	1	0	0	0	0	0	1	1	0	0	1	0	0	0	1	1	0	1	0	1	0	1	0	0	0	0	0	1	0	0	0	1	0	0	0	0	0	2	0	0	0	0	0	0	2
7	0.1.17.7.1.1.30.16	FJ479477_s	1	144	6	1	0	2	2	1	3	0	2	1	1	0	0	0	0	2	0	3	3	0	1	2	3	0	2	4	1	1	0	0	4	0	0	4	1	0	3	3	0	0	0	0	0	0	0
8	0.1.17.7.1.1.30.16.1	unclassified	0	144	6	1	0	2	2	1	3	0	2	1	1	0	0	0	0	2	0	3	3	0	1	2	3	0	2	4	1	1	0	0	4	0	0	4	1	0	3	3	0	0	0	0	0	0	0
7	0.1.17.7.1.1.30.19	GQ396965_s	1	6	0	0	0	0	0	0	0	0	0	0	0	0	0	1	0	0	0	0	0	0	0	0	0	0	0	0	0	0	0	0	0	0	0	0	0	0	0	0	0	0	0	0	0	0	0
8	0.1.17.7.1.1.30.19.1	unclassified	0	6	0	0	0	0	0	0	0	0	0	0	0	0	0	1	0	0	0	0	0	0	0	0	0	0	0	0	0	0	0	0	0	0	0	0	0	0	0	0	0	0	0	0	0	0	0
7	0.1.17.7.1.1.30.25	Z95726_s	1	49	7	0	2	4	2	2	0	0	0	0	0	0	0	0	0	0	0	0	0	0	0	0	1	0	0	0	0	0	0	2	0	1	1	0	0	0	0	0	1	1	0	0	0	0	0
8	0.1.17.7.1.1.30.25.1	unclassified	0	49	7	0	2	4	2	2	0	0	0	0	0	0	0	0	0	0	0	0	0	0	0	0	1	0	0	0	0	0	0	2	0	1	1	0	0	0	0	0	1	1	0	0	0	0	0
7	0.1.17.7.1.1.30.27	unclassified	1	8183	236	82	45	129	48	50	126	47	89	51	99	32	56	133	106	70	45	111	116	51	80	73	131	32	55	84	82	61	25	42	56	268	34	83	26	40	71	148	82	23	24	111	43	46	521
8	0.1.17.7.1.1.30.27.1	unclassified	0	8183	236	82	45	129	48	50	126	47	89	51	99	32	56	133	106	70	45	111	116	51	80	73	131	32	55	84	82	61	25	42	56	268	34	83	26	40	71	148	82	23	24	111	43	46	521
6	0.1.17.7.1.1.31	GU260705_g	25	22054	744	167	100	354	103	92	584	128	123	245	207	52	290	274	208	250	100	215	402	193	132	235	425	108	161	206	167	174	57	102	132	967	115	146	70	150	179	255	136	52	52	113	135	136	1746
7	0.1.17.7.1.1.31.1	AB294342_s	1	70	1	0	0	2	0	0	2	0	0	0	1	0	2	1	0	8	0	3	2	1	0	0	6	0	0	0	0	0	0	0	0	1	0	1	1	0	2	0	0	1	0	0	0	0	3
8	0.1.17.7.1.1.31.1.1	unclassified	0	70	1	0	0	2	0	0	2	0	0	0	1	0	2	1	0	8	0	3	2	1	0	0	6	0	0	0	0	0	0	0	0	1	0	1	1	0	2	0	0	1	0	0	0	0	3
7	0.1.17.7.1.1.31.2	AJ519389_s	1	169	4	1	0	2	2	0	1	0	0	1	2	1	2	0	2	0	3	1	7	0	1	1	3	0	2	2	1	2	0	0	0	7	0	0	0	2	4	2	1	2	1	1	1	0	32
8	0.1.17.7.1.1.31.2.1	unclassified	0	169	4	1	0	2	2	0	1	0	0	1	2	1	2	0	2	0	3	1	7	0	1	1	3	0	2	2	1	2	0	0	0	7	0	0	0	2	4	2	1	2	1	1	1	0	32
7	0.1.17.7.1.1.31.4	AM936585_s	1	72	2	1	0	4	1	0	0	0	0	0	1	2	2	0	1	0	0	0	1	0	0	4	0	1	0	0	1	1	0	0	1	1	0	0	1	5	0	0	0	0	1	0	2	0	11
8	0.1.17.7.1.1.31.4.1	unclassified	0	72	2	1	0	4	1	0	0	0	0	0	1	2	2	0	1	0	0	0	1	0	0	4	0	1	0	0	1	1	0	0	1	1	0	0	1	5	0	0	0	0	1	0	2	0	11
7	0.1.17.7.1.1.31.5	AM991205_s	1	29	2	0	0	0	0	0	1	0	1	0	1	1	0	1	1	1	0	0	0	0	1	0	0	0	0	0	0	0	0	0	0	0	0	0	1	0	0	0	0	0	0	0	0	0	3
8	0.1.17.7.1.1.31.5.1	unclassified	0	29	2	0	0	0	0	0	1	0	1	0	1	1	0	1	1	1	0	0	0	0	1	0	0	0	0	0	0	0	0	0	0	0	0	0	1	0	0	0	0	0	0	0	0	0	3
7	0.1.17.7.1.1.31.10	DQ058685_s	1	32	1	0	4	1	0	1	0	0	0	0	0	0	0	1	0	0	0	1	1	0	1	1	0	1	0	0	0	0	0	0	0	1	0	1	0	0	0	0	0	2	1	0	0	0	2
8	0.1.17.7.1.1.31.10.1	unclassified	0	32	1	0	4	1	0	1	0	0	0	0	0	0	0	1	0	0	0	1	1	0	1	1	0	1	0	0	0	0	0	0	0	1	0	1	0	0	0	0	0	2	1	0	0	0	2
7	0.1.17.7.1.1.31.11	DQ395962_s	1	320	6	1	0	7	0	1	3	1	1	1	3	2	3	1	2	2	0	16	5	0	6	3	8	0	2	5	1	2	1	2	1	0	1	2	0	0	2	5	3	1	1	0	3	3	8
8	0.1.17.7.1.1.31.11.1	unclassified	0	320	6	1	0	7	0	1	3	1	1	1	3	2	3	1	2	2	0	16	5	0	6	3	8	0	2	5	1	2	1	2	1	0	1	2	0	0	2	5	3	1	1	0	3	3	8
7	0.1.17.7.1.1.31.15	EF018433_s	1	24	1	0	0	0	0	0	1	0	0	0	0	0	0	1	0	0	0	1	2	1	1	0	0	0	0	1	0	0	0	0	0	0	0	0	0	0	0	0	0	0	0	0	1	0	2
8	0.1.17.7.1.1.31.15.1	unclassified	0	24	1	0	0	0	0	0	1	0	0	0	0	0	0	1	0	0	0	1	2	1	1	0	0	0	0	1	0	0	0	0	0	0	0	0	0	0	0	0	0	0	0	0	1	0	2
7	0.1.17.7.1.1.31.17	EF688384_s	1	159	3	2	1	0	2	3	2	0	0	1	1	0	2	1	1	0	0	1	1	1	2	1	4	0	0	0	2	1	0	0	0	12	6	3	4	9	0	1	0	1	0	1	3	4	8
8	0.1.17.7.1.1.31.17.1	unclassified	0	159	3	2	1	0	2	3	2	0	0	1	1	0	2	1	1	0	0	1	1	1	2	1	4	0	0	0	2	1	0	0	0	12	6	3	4	9	0	1	0	1	0	1	3	4	8
7	0.1.17.7.1.1.31.18	EU192975_s	1	10	0	0	0	0	0	0	0	0	0	0	0	0	0	1	0	1	0	0	2	0	1	1	0	0	0	0	0	0	0	0	0	0	0	0	0	0	1	0	0	0	0	0	0	0	0
8	0.1.17.7.1.1.31.18.1	unclassified	0	10	0	0	0	0	0	0	0	0	0	0	0	0	0	1	0	1	0	0	2	0	1	1	0	0	0	0	0	0	0	0	0	0	0	0	0	0	1	0	0	0	0	0	0	0	0
7	0.1.17.7.1.1.31.22	EU431702_s	1	10	1	0	0	0	0	0	0	0	0	0	0	0	2	0	0	0	0	0	0	0	0	0	0	0	0	0	0	0	0	1	0	0	0	0	0	0	0	0	0	0	0	0	0	1	0
8	0.1.17.7.1.1.31.22.1	unclassified	0	10	1	0	0	0	0	0	0	0	0	0	0	0	2	0	0	0	0	0	0	0	0	0	0	0	0	0	0	0	0	1	0	0	0	0	0	0	0	0	0	0	0	0	0	1	0
7	0.1.17.7.1.1.31.23	EU445194_s	1	27	0	1	0	1	0	0	1	0	0	0	0	0	2	0	0	0	0	0	1	0	0	0	0	1	0	0	1	0	0	1	0	0	0	0	0	0	0	1	0	0	0	0	0	2	8
8	0.1.17.7.1.1.31.23.1	unclassified	0	27	0	1	0	1	0	0	1	0	0	0	0	0	2	0	0	0	0	0	1	0	0	0	0	1	0	0	1	0	0	1	0	0	0	0	0	0	0	1	0	0	0	0	0	2	8
7	0.1.17.7.1.1.31.25	EU589250_s	1	8	1	0	0	0	0	0	0	0	0	0	0	0	0	0	0	0	0	0	0	0	0	0	0	0	0	0	0	0	0	0	0	1	0	0	0	0	0	0	0	0	0	0	0	0	0
8	0.1.17.7.1.1.31.25.1	unclassified	0	8	1	0	0	0	0	0	0	0	0	0	0	0	0	0	0	0	0	0	0	0	0	0	0	0	0	0	0	0	0	0	0	1	0	0	0	0	0	0	0	0	0	0	0	0	0
7	0.1.17.7.1.1.31.26	EU644182_s	1	11	1	1	0	0	0	0	0	0	0	0	0	0	0	0	0	1	0	0	0	0	0	0	1	0	0	0	1	0	0	0	0	2	0	0	0	0	0	1	0	0	0	0	0	0	0
8	0.1.17.7.1.1.31.26.1	unclassified	0	11	1	1	0	0	0	0	0	0	0	0	0	0	0	0	0	1	0	0	0	0	0	0	1	0	0	0	1	0	0	0	0	2	0	0	0	0	0	1	0	0	0	0	0	0	0
7	0.1.17.7.1.1.31.28	EU669640_s	1	1	0	0	0	0	0	0	0	0	0	0	0	0	0	0	0	0	0	0	0	0	1	0	0	0	0	0	0	0	0	0	0	0	0	0	0	0	0	0	0	0	0	0	0	0	0
8	0.1.17.7.1.1.31.28.1	unclassified	0	1	0	0	0	0	0	0	0	0	0	0	0	0	0	0	0	0	0	0	0	0	1	0	0	0	0	0	0	0	0	0	0	0	0	0	0	0	0	0	0	0	0	0	0	0	0
7	0.1.17.7.1.1.31.31	FJ152721_s	1	18	0	0	0	0	0	1	1	0	0	0	1	1	0	1	0	0	0	0	0	0	0	0	1	0	0	0	0	0	0	1	0	2	1	0	0	1	0	0	0	0	0	0	0	0	1
8	0.1.17.7.1.1.31.31.1	unclassified	0	18	0	0	0	0	0	1	1	0	0	0	1	1	0	1	0	0	0	0	0	0	0	0	1	0	0	0	0	0	0	1	0	2	1	0	0	1	0	0	0	0	0	0	0	0	1
7	0.1.17.7.1.1.31.35	FJ479443_s	1	27	1	1	0	1	0	0	1	0	0	1	0	0	0	0	0	0	0	0	0	0	0	0	1	0	1	0	1	0	0	0	0	3	0	0	0	0	0	0	0	0	0	0	1	0	0
8	0.1.17.7.1.1.31.35.1	unclassified	0	27	1	1	0	1	0	0	1	0	0	1	0	0	0	0	0	0	0	0	0	0	0	0	1	0	1	0	1	0	0	0	0	3	0	0	0	0	0	0	0	0	0	0	1	0	0
7	0.1.17.7.1.1.31.36	FJ889202_s	1	2	0	0	0	0	0	0	0	0	0	0	0	0	0	0	0	0	0	0	0	0	0	0	0	0	0	0	0	0	0	1	0	1	0	0	0	0	0	0	0	0	0	0	0	0	0
8	0.1.17.7.1.1.31.36.1	unclassified	0	2	0	0	0	0	0	0	0	0	0	0	0	0	0	0	0	0	0	0	0	0	0	0	0	0	0	0	0	0	0	1	0	1	0	0	0	0	0	0	0	0	0	0	0	0	0
7	0.1.17.7.1.1.31.38	FJ889215_s	1	23	1	0	0	0	1	0	0	0	0	1	0	0	1	0	0	1	0	0	0	0	1	0	0	0	0	0	0	0	0	0	1	5	0	0	0	0	0	1	0	0	0	0	0	0	0
8	0.1.17.7.1.1.31.38.1	unclassified	0	23	1	0	0	0	1	0	0	0	0	1	0	0	1	0	0	1	0	0	0	0	1	0	0	0	0	0	0	0	0	0	1	5	0	0	0	0	0	1	0	0	0	0	0	0	0
7	0.1.17.7.1.1.31.43	FM872961_s	1	3	0	0	0	0	0	0	0	0	0	0	0	0	0	0	0	0	0	0	0	0	0	0	0	0	0	0	0	0	0	0	0	0	0	0	0	0	0	0	0	0	0	0	0	0	0
8	0.1.17.7.1.1.31.43.1	unclassified	0	3	0	0	0	0	0	0	0	0	0	0	0	0	0	0	0	0	0	0	0	0	0	0	0	0	0	0	0	0	0	0	0	0	0	0	0	0	0	0	0	0	0	0	0	0	0
7	0.1.17.7.1.1.31.46	GU260705_s	1	1	1	0	0	0	0	0	0	0	0	0	0	0	0	0	0	0	0	0	0	0	0	0	0	0	0	0	0	0	0	0	0	0	0	0	0	0	0	0	0	0	0	0	0	0	0
8	0.1.17.7.1.1.31.46.1	unclassified	0	1	1	0	0	0	0	0	0	0	0	0	0	0	0	0	0	0	0	0	0	0	0	0	0	0	0	0	0	0	0	0	0	0	0	0	0	0	0	0	0	0	0	0	0	0	0
7	0.1.17.7.1.1.31.57	HQ597622_s	1	136	3	0	1	7	2	2	7	2	1	3	0	0	0	3	0	1	1	1	4	3	0	0	4	0	2	4	0	1	0	0	0	4	0	1	0	1	0	0	0	0	0	1	2	2	9
8	0.1.17.7.1.1.31.57.1	unclassified	0	136	3	0	1	7	2	2	7	2	1	3	0	0	0	3	0	1	1	1	4	3	0	0	4	0	2	4	0	1	0	0	0	4	0	1	0	1	0	0	0	0	0	1	2	2	9
7	0.1.17.7.1.1.31.58	HQ598398_s	1	19	1	0	0	1	0	0	0	0	0	2	0	0	0	0	0	0	2	0	0	0	0	0	2	0	1	0	0	0	0	0	0	1	0	0	0	0	0	0	0	0	0	0	0	0	2
8	0.1.17.7.1.1.31.58.1	unclassified	0	19	1	0	0	1	0	0	0	0	0	2	0	0	0	0	0	0	2	0	0	0	0	0	2	0	1	0	0	0	0	0	0	1	0	0	0	0	0	0	0	0	0	0	0	0	2
7	0.1.17.7.1.1.31.60	HQ599042_s	1	32	0	0	1	0	0	1	1	0	0	0	0	0	2	0	0	0	0	0	1	1	0	0	0	2	0	0	0	0	0	0	0	0	0	0	0	0	2	0	0	1	0	0	0	0	2
8	0.1.17.7.1.1.31.60.1	unclassified	0	32	0	0	1	0	0	1	1	0	0	0	0	0	2	0	0	0	0	0	1	1	0	0	0	2	0	0	0	0	0	0	0	0	0	0	0	0	2	0	0	1	0	0	0	0	2
7	0.1.17.7.1.1.31.61	JF429125_s	1	7	0	0	0	0	0	0	0	0	0	0	0	0	0	0	0	0	0	0	2	0	0	0	0	2	0	0	0	0	0	0	0	0	0	0	0	0	0	0	0	0	0	0	1	0	1
8	0.1.17.7.1.1.31.61.1	unclassified	0	7	0	0	0	0	0	0	0	0	0	0	0	0	0	0	0	0	0	0	2	0	0	0	0	2	0	0	0	0	0	0	0	0	0	0	0	0	0	0	0	0	0	0	1	0	1
7	0.1.17.7.1.1.31.63	unclassified	1	20844	714	159	93	328	95	83	563	125	120	235	197	45	272	263	201	235	94	191	373	186	117	224	395	101	153	194	159	167	56	96	129	926	107	138	63	132	168	244	132	44	48	110	121	124	1654
8	0.1.17.7.1.1.31.63.1	unclassified	0	20844	714	159	93	328	95	83	563	125	120	235	197	45	272	263	201	235	94	191	373	186	117	224	395	101	153	194	159	167	56	96	129	926	107	138	63	132	168	244	132	44	48	110	121	124	1654
6	0.1.17.7.1.1.32	HM061812_g	13	1124	34	6	9	9	10	3	26	9	8	16	13	5	12	18	10	19	5	8	30	9	8	9	25	4	6	6	6	3	7	2	5	55	6	8	5	7	11	15	4	2	2	5	7	7	105
7	0.1.17.7.1.1.32.2	DQ083115_s	1	3	0	0	0	0	0	0	0	0	0	0	0	0	0	0	0	0	0	0	1	0	0	0	0	0	0	0	0	0	0	0	0	0	0	0	0	0	0	0	0	0	0	0	0	0	2
8	0.1.17.7.1.1.32.2.1	unclassified	0	3	0	0	0	0	0	0	0	0	0	0	0	0	0	0	0	0	0	0	1	0	0	0	0	0	0	0	0	0	0	0	0	0	0	0	0	0	0	0	0	0	0	0	0	0	2
7	0.1.17.7.1.1.32.3	DQ125778_s	1	1	1	0	0	0	0	0	0	0	0	0	0	0	0	0	0	0	0	0	0	0	0	0	0	0	0	0	0	0	0	0	0	0	0	0	0	0	0	0	0	0	0	0	0	0	0
8	0.1.17.7.1.1.32.3.1	unclassified	0	1	1	0	0	0	0	0	0	0	0	0	0	0	0	0	0	0	0	0	0	0	0	0	0	0	0	0	0	0	0	0	0	0	0	0	0	0	0	0	0	0	0	0	0	0	0
7	0.1.17.7.1.1.32.4	EU192963_s	1	94	5	0	1	0	0	0	1	1	0	0	0	0	4	3	2	0	0	1	4	0	1	0	1	1	0	0	0	0	1	0	0	0	2	0	0	1	0	2	0	0	0	0	2	2	16
8	0.1.17.7.1.1.32.4.1	unclassified	0	94	5	0	1	0	0	0	1	1	0	0	0	0	4	3	2	0	0	1	4	0	1	0	1	1	0	0	0	0	1	0	0	0	2	0	0	1	0	2	0	0	0	0	2	2	16
7	0.1.17.7.1.1.32.6	EU193007_s	1	12	0	1	0	0	0	0	0	0	0	2	0	0	0	0	0	0	0	0	1	0	0	0	0	0	0	0	1	0	0	0	0	2	0	0	0	0	0	1	0	0	0	0	0	1	0
8	0.1.17.7.1.1.32.6.1	unclassified	0	12	0	1	0	0	0	0	0	0	0	2	0	0	0	0	0	0	0	0	1	0	0	0	0	0	0	0	1	0	0	0	0	2	0	0	0	0	0	1	0	0	0	0	0	1	0
7	0.1.17.7.1.1.32.8	EU202748_s	1	9	1	0	0	0	0	0	0	0	0	0	0	0	0	1	0	1	0	0	2	0	0	0	1	0	1	0	0	0	0	0	0	0	0	0	0	0	0	0	0	0	0	0	0	0	0
8	0.1.17.7.1.1.32.8.1	unclassified	0	9	1	0	0	0	0	0	0	0	0	0	0	0	0	1	0	1	0	0	2	0	0	0	1	0	1	0	0	0	0	0	0	0	0	0	0	0	0	0	0	0	0	0	0	0	0
7	0.1.17.7.1.1.32.9	EU202759_s	1	33	0	0	0	0	0	0	0	0	0	0	0	1	0	1	0	0	0	1	1	1	0	1	0	0	0	1	0	0	0	0	1	11	0	0	0	0	0	0	0	0	0	0	0	0	0
8	0.1.17.7.1.1.32.9.1	unclassified	0	33	0	0	0	0	0	0	0	0	0	0	0	1	0	1	0	0	0	1	1	1	0	1	0	0	0	1	0	0	0	0	1	11	0	0	0	0	0	0	0	0	0	0	0	0	0
7	0.1.17.7.1.1.32.10	FJ152789_s	1	14	0	0	0	0	0	0	0	0	0	0	0	0	0	1	0	0	0	0	0	0	0	0	2	0	0	0	0	0	0	0	0	0	0	0	0	0	0	0	0	0	0	0	1	0	2
8	0.1.17.7.1.1.32.10.1	unclassified	0	14	0	0	0	0	0	0	0	0	0	0	0	0	0	1	0	0	0	0	0	0	0	0	2	0	0	0	0	0	0	0	0	0	0	0	0	0	0	0	0	0	0	0	1	0	2
7	0.1.17.7.1.1.32.11	FJ444764_s	1	18	0	0	0	1	1	0	0	0	0	0	0	0	0	0	0	0	0	0	0	0	2	0	0	0	0	0	0	0	0	0	0	4	0	0	0	0	0	0	0	0	0	1	0	0	1
8	0.1.17.7.1.1.32.11.1	unclassified	0	18	0	0	0	1	1	0	0	0	0	0	0	0	0	0	0	0	0	0	0	0	2	0	0	0	0	0	0	0	0	0	0	4	0	0	0	0	0	0	0	0	0	1	0	0	1
7	0.1.17.7.1.1.32.12	FJ479140_s	1	54	2	0	1	0	2	0	0	1	0	1	2	0	0	0	1	1	0	1	1	1	2	1	0	0	2	0	0	0	1	1	0	0	0	0	1	0	1	3	0	0	1	0	0	0	2
8	0.1.17.7.1.1.32.12.1	unclassified	0	54	2	0	1	0	2	0	0	1	0	1	2	0	0	0	1	1	0	1	1	1	2	1	0	0	2	0	0	0	1	1	0	0	0	0	1	0	1	3	0	0	1	0	0	0	2
7	0.1.17.7.1.1.32.13	FJ479335_s	1	9	0	0	0	0	0	0	0	0	0	0	1	0	0	0	0	1	0	0	0	0	0	1	1	0	0	0	0	0	0	0	0	2	0	0	0	0	0	0	0	0	0	0	0	0	0
8	0.1.17.7.1.1.32.13.1	unclassified	0	9	0	0	0	0	0	0	0	0	0	0	1	0	0	0	0	1	0	0	0	0	0	1	1	0	0	0	0	0	0	0	0	2	0	0	0	0	0	0	0	0	0	0	0	0	0
7	0.1.17.7.1.1.32.14	HM061812_s	1	25	1	0	0	0	0	0	2	0	0	0	0	0	0	0	0	1	0	0	1	0	0	0	2	0	0	0	0	0	0	0	0	0	0	0	0	0	1	0	1	0	0	0	0	3	3
8	0.1.17.7.1.1.32.14.1	unclassified	0	25	1	0	0	0	0	0	2	0	0	0	0	0	0	0	0	1	0	0	1	0	0	0	2	0	0	0	0	0	0	0	0	0	0	0	0	0	1	0	1	0	0	0	0	3	3
7	0.1.17.7.1.1.32.15	HM447802_s	1	1	0	0	0	0	0	0	0	0	0	0	0	0	0	0	0	0	0	0	0	0	0	0	0	0	0	0	0	0	0	0	0	0	0	0	0	0	0	0	0	0	0	0	0	0	0
8	0.1.17.7.1.1.32.15.1	unclassified	0	1	0	0	0	0	0	0	0	0	0	0	0	0	0	0	0	0	0	0	0	0	0	0	0	0	0	0	0	0	0	0	0	0	0	0	0	0	0	0	0	0	0	0	0	0	0
7	0.1.17.7.1.1.32.16	unclassified	1	851	24	5	7	8	7	3	23	7	8	13	10	4	8	12	7	15	5	5	19	7	3	6	18	3	3	5	5	3	5	1	4	36	4	8	4	6	9	9	3	2	1	4	4	1	79
8	0.1.17.7.1.1.32.16.1	unclassified	0	851	24	5	7	8	7	3	23	7	8	13	10	4	8	12	7	15	5	5	19	7	3	6	18	3	3	5	5	3	5	1	4	36	4	8	4	6	9	9	3	2	1	4	4	1	79
6	0.1.17.7.1.1.39	HQ190410_g	35	42166	1426	433	141	698	177	277	798	245	402	313	354	189	513	587	715	399	182	765	660	358	303	359	531	274	376	362	433	294	108	137	308	1122	150	376	129	222	397	510	595	70	122	649	264	238	5048
7	0.1.17.7.1.1.39.2	AJ581608_s	1	9	0	0	0	0	0	0	0	0	0	1	0	0	0	0	0	0	0	0	0	0	0	0	0	0	0	0	0	0	0	1	1	0	0	1	0	0	0	1	0	0	0	0	0	1	0
8	0.1.17.7.1.1.39.2.1	unclassified	0	9	0	0	0	0	0	0	0	0	0	1	0	0	0	0	0	0	0	0	0	0	0	0	0	0	0	0	0	0	0	1	1	0	0	1	0	0	0	1	0	0	0	0	0	1	0
7	0.1.17.7.1.1.39.3	AJ863212_s	1	445	16	4	1	13	2	1	8	5	3	2	0	2	5	3	11	2	2	7	11	2	4	5	4	5	4	3	4	1	0	0	3	5	2	5	3	1	4	7	11	0	0	8	3	1	43
8	0.1.17.7.1.1.39.3.1	unclassified	0	445	16	4	1	13	2	1	8	5	3	2	0	2	5	3	11	2	2	7	11	2	4	5	4	5	4	3	4	1	0	0	3	5	2	5	3	1	4	7	11	0	0	8	3	1	43
7	0.1.17.7.1.1.39.4	AY212587_s	1	1	0	0	0	0	0	0	0	0	0	0	0	0	0	0	0	0	0	0	1	0	0	0	0	0	0	0	0	0	0	0	0	0	0	0	0	0	0	0	0	0	0	0	0	0	0
8	0.1.17.7.1.1.39.4.1	unclassified	0	1	0	0	0	0	0	0	0	0	0	0	0	0	0	0	0	0	0	0	1	0	0	0	0	0	0	0	0	0	0	0	0	0	0	0	0	0	0	0	0	0	0	0	0	0	0
7	0.1.17.7.1.1.39.5	AY281356_s	1	566	26	6	0	11	1	7	17	2	0	2	0	3	2	8	1	1	1	17	1	7	1	11	4	0	7	4	6	6	2	1	1	18	4	0	3	2	3	0	9	0	5	9	0	5	26
8	0.1.17.7.1.1.39.5.1	unclassified	0	566	26	6	0	11	1	7	17	2	0	2	0	3	2	8	1	1	1	17	1	7	1	11	4	0	7	4	6	6	2	1	1	18	4	0	3	2	3	0	9	0	5	9	0	5	26
7	0.1.17.7.1.1.39.7	DQ058684_s	1	1138	51	6	1	28	2	4	41	8	21	11	15	2	15	25	25	23	2	0	31	3	2	1	33	1	2	0	6	2	2	1	19	82	4	25	4	13	1	22	18	3	0	1	16	3	31
8	0.1.17.7.1.1.39.7.1	unclassified	0	1138	51	6	1	28	2	4	41	8	21	11	15	2	15	25	25	23	2	0	31	3	2	1	33	1	2	0	6	2	2	1	19	82	4	25	4	13	1	22	18	3	0	1	16	3	31
7	0.1.17.7.1.1.39.9	DQ648910_s	1	6	0	0	0	0	0	0	1	0	0	0	0	0	0	0	1	0	0	0	0	0	0	0	0	0	0	0	0	0	0	0	0	0	0	0	0	0	0	0	0	0	0	1	0	1	0
8	0.1.17.7.1.1.39.9.1	unclassified	0	6	0	0	0	0	0	0	1	0	0	0	0	0	0	0	1	0	0	0	0	0	0	0	0	0	0	0	0	0	0	0	0	0	0	0	0	0	0	0	0	0	0	1	0	1	0
7	0.1.17.7.1.1.39.11	EF018706_s	1	31	5	1	0	1	0	1	0	0	0	0	0	0	0	4	0	0	2	1	0	0	1	1	0	0	0	0	1	0	0	0	0	0	0	0	0	0	0	1	0	1	1	0	1	0	0
8	0.1.17.7.1.1.39.11.1	unclassified	0	31	5	1	0	1	0	1	0	0	0	0	0	0	0	4	0	0	2	1	0	0	1	1	0	0	0	0	1	0	0	0	0	0	0	0	0	0	0	1	0	1	1	0	1	0	0
7	0.1.17.7.1.1.39.12	EF612355_s	1	267	5	0	1	6	2	5	11	2	6	2	6	0	1	2	6	0	2	2	2	0	2	2	1	2	1	3	0	0	0	1	0	3	2	1	0	0	3	3	6	1	0	1	0	0	33
8	0.1.17.7.1.1.39.12.1	unclassified	0	267	5	0	1	6	2	5	11	2	6	2	6	0	1	2	6	0	2	2	2	0	2	2	1	2	1	3	0	0	0	1	0	3	2	1	0	0	3	3	6	1	0	1	0	0	33
7	0.1.17.7.1.1.39.13	EU131976_s	1	1	0	0	0	0	0	0	0	0	0	0	0	0	0	0	0	0	0	0	0	0	0	0	0	0	0	0	0	0	0	0	0	0	0	0	0	0	0	0	0	0	0	0	0	0	0
8	0.1.17.7.1.1.39.13.1	unclassified	0	1	0	0	0	0	0	0	0	0	0	0	0	0	0	0	0	0	0	0	0	0	0	0	0	0	0	0	0	0	0	0	0	0	0	0	0	0	0	0	0	0	0	0	0	0	0
7	0.1.17.7.1.1.39.15	EU193023_s	1	323	12	8	2	5	2	1	4	2	6	2	2	0	4	3	12	2	3	6	4	5	6	2	9	5	2	2	8	5	1	5	2	10	0	1	2	9	3	5	5	0	2	9	2	3	26
8	0.1.17.7.1.1.39.15.1	unclassified	0	323	12	8	2	5	2	1	4	2	6	2	2	0	4	3	12	2	3	6	4	5	6	2	9	5	2	2	8	5	1	5	2	10	0	1	2	9	3	5	5	0	2	9	2	3	26
7	0.1.17.7.1.1.39.16	EU276512_s	1	406	9	6	3	6	0	3	6	2	0	1	10	3	3	3	8	0	0	2	5	0	3	6	16	1	14	0	6	13	1	4	2	26	0	2	0	1	2	20	5	1	1	20	1	2	35
8	0.1.17.7.1.1.39.16.1	unclassified	0	406	9	6	3	6	0	3	6	2	0	1	10	3	3	3	8	0	0	2	5	0	3	6	16	1	14	0	6	13	1	4	2	26	0	2	0	1	2	20	5	1	1	20	1	2	35
7	0.1.17.7.1.1.39.17	EU276532_s	1	4	1	0	0	1	0	0	0	0	0	0	0	0	1	0	0	0	0	0	0	0	1	0	0	0	0	0	0	0	0	0	0	0	0	0	0	0	0	0	0	0	0	0	0	0	0
8	0.1.17.7.1.1.39.17.1	unclassified	0	4	1	0	0	1	0	0	0	0	0	0	0	0	1	0	0	0	0	0	0	0	1	0	0	0	0	0	0	0	0	0	0	0	0	0	0	0	0	0	0	0	0	0	0	0	0
7	0.1.17.7.1.1.39.18	EU440623_s	1	56	1	0	0	9	0	0	0	0	0	0	10	0	0	0	0	0	0	0	0	0	2	0	0	0	0	1	0	1	0	0	0	0	0	8	0	0	0	0	23	0	0	0	0	0	1
8	0.1.17.7.1.1.39.18.1	unclassified	0	56	1	0	0	9	0	0	0	0	0	0	10	0	0	0	0	0	0	0	0	0	2	0	0	0	0	1	0	1	0	0	0	0	0	8	0	0	0	0	23	0	0	0	0	0	1
7	0.1.17.7.1.1.39.19	EU440625_s	1	1	0	0	0	0	0	0	0	0	0	0	0	0	0	0	0	0	0	0	0	0	0	0	0	0	0	0	0	0	0	0	0	0	0	0	0	0	0	0	0	0	0	0	0	0	1
8	0.1.17.7.1.1.39.19.1	unclassified	0	1	0	0	0	0	0	0	0	0	0	0	0	0	0	0	0	0	0	0	0	0	0	0	0	0	0	0	0	0	0	0	0	0	0	0	0	0	0	0	0	0	0	0	0	0	1
7	0.1.17.7.1.1.39.21	EU881180_s	1	3	0	0	1	0	0	0	2	0	0	0	0	0	0	0	0	0	0	0	0	0	0	0	0	0	0	0	0	0	0	0	0	0	0	0	0	0	0	0	0	0	0	0	0	0	0
8	0.1.17.7.1.1.39.21.1	unclassified	0	3	0	0	1	0	0	0	2	0	0	0	0	0	0	0	0	0	0	0	0	0	0	0	0	0	0	0	0	0	0	0	0	0	0	0	0	0	0	0	0	0	0	0	0	0	0
7	0.1.17.7.1.1.39.22	FJ004756_s	1	594	32	2	0	8	2	1	8	5	5	11	14	2	8	15	8	7	2	10	11	7	7	9	7	1	7	11	2	5	0	2	5	20	2	9	2	9	7	10	9	4	2	5	2	3	48
8	0.1.17.7.1.1.39.22.1	unclassified	0	594	32	2	0	8	2	1	8	5	5	11	14	2	8	15	8	7	2	10	11	7	7	9	7	1	7	11	2	5	0	2	5	20	2	9	2	9	7	10	9	4	2	5	2	3	48
7	0.1.17.7.1.1.39.24	FJ152799_s	1	8	0	0	0	0	0	0	0	0	0	0	0	0	0	0	1	0	0	0	0	0	0	0	2	0	0	0	0	0	0	0	0	0	0	0	0	0	0	0	0	0	0	0	0	0	0
8	0.1.17.7.1.1.39.24.1	unclassified	0	8	0	0	0	0	0	0	0	0	0	0	0	0	0	0	1	0	0	0	0	0	0	0	2	0	0	0	0	0	0	0	0	0	0	0	0	0	0	0	0	0	0	0	0	0	0
7	0.1.17.7.1.1.39.25	FJ152840_s	1	20	0	1	0	0	0	0	0	0	0	0	1	0	0	1	0	0	0	2	0	0	0	0	0	0	1	0	1	1	0	0	0	0	0	0	0	0	0	0	0	0	0	0	0	0	1
8	0.1.17.7.1.1.39.25.1	unclassified	0	20	0	1	0	0	0	0	0	0	0	0	1	0	0	1	0	0	0	2	0	0	0	0	0	0	1	0	1	1	0	0	0	0	0	0	0	0	0	0	0	0	0	0	0	0	1
7	0.1.17.7.1.1.39.26	FJ152853_s	1	93	0	0	3	1	0	0	2	0	0	0	0	2	3	1	5	5	1	2	3	2	1	0	1	0	1	0	0	1	0	0	0	0	0	0	2	0	0	1	1	1	0	2	0	0	3
8	0.1.17.7.1.1.39.26.1	unclassified	0	93	0	0	3	1	0	0	2	0	0	0	0	2	3	1	5	5	1	2	3	2	1	0	1	0	1	0	0	1	0	0	0	0	0	0	2	0	0	1	1	1	0	2	0	0	3
7	0.1.17.7.1.1.39.27	FJ444734_s	1	1	0	0	0	0	0	0	0	0	0	0	0	0	0	0	0	0	0	0	0	0	0	0	0	0	0	0	0	0	0	0	0	0	0	0	0	0	0	0	0	0	0	0	0	0	0
8	0.1.17.7.1.1.39.27.1	unclassified	0	1	0	0	0	0	0	0	0	0	0	0	0	0	0	0	0	0	0	0	0	0	0	0	0	0	0	0	0	0	0	0	0	0	0	0	0	0	0	0	0	0	0	0	0	0	0
7	0.1.17.7.1.1.39.29	FJ478709_s	1	1	0	0	0	0	0	0	0	0	1	0	0	0	0	0	0	0	0	0	0	0	0	0	0	0	0	0	0	0	0	0	0	0	0	0	0	0	0	0	0	0	0	0	0	0	0
8	0.1.17.7.1.1.39.29.1	unclassified	0	1	0	0	0	0	0	0	0	0	1	0	0	0	0	0	0	0	0	0	0	0	0	0	0	0	0	0	0	0	0	0	0	0	0	0	0	0	0	0	0	0	0	0	0	0	0
7	0.1.17.7.1.1.39.30	FJ479171_s	1	50	6	0	0	1	0	0	1	2	0	0	0	2	0	2	3	1	0	1	0	0	0	1	1	0	0	1	0	1	0	0	0	0	0	1	0	0	4	0	0	0	0	1	0	0	3
8	0.1.17.7.1.1.39.30.1	unclassified	0	50	6	0	0	1	0	0	1	2	0	0	0	2	0	2	3	1	0	1	0	0	0	1	1	0	0	1	0	1	0	0	0	0	0	1	0	0	4	0	0	0	0	1	0	0	3
7	0.1.17.7.1.1.39.32	FJ479453_s	1	1	0	0	0	0	0	0	0	0	0	0	0	0	0	0	0	0	0	0	0	0	0	0	0	0	0	0	0	0	0	0	0	0	0	0	0	0	0	0	0	0	0	0	0	0	1
8	0.1.17.7.1.1.39.32.1	unclassified	0	1	0	0	0	0	0	0	0	0	0	0	0	0	0	0	0	0	0	0	0	0	0	0	0	0	0	0	0	0	0	0	0	0	0	0	0	0	0	0	0	0	0	0	0	0	1
7	0.1.17.7.1.1.39.34	FJ479562_s	1	1851	89	31	0	34	12	12	1	16	1	20	29	5	27	1	20	24	18	27	34	23	12	27	38	16	25	35	31	17	13	14	23	153	10	32	14	10	0	4	21	9	8	0	16	17	185
8	0.1.17.7.1.1.39.34.1	unclassified	0	1851	89	31	0	34	12	12	1	16	1	20	29	5	27	1	20	24	18	27	34	23	12	27	38	16	25	35	31	17	13	14	23	153	10	32	14	10	0	4	21	9	8	0	16	17	185
7	0.1.17.7.1.1.39.37	GQ263765_s	1	1	0	0	0	0	0	0	0	0	0	0	0	0	0	0	0	0	0	0	1	0	0	0	0	0	0	0	0	0	0	0	0	0	0	0	0	0	0	0	0	0	0	0	0	0	0
8	0.1.17.7.1.1.39.37.1	unclassified	0	1	0	0	0	0	0	0	0	0	0	0	0	0	0	0	0	0	0	0	1	0	0	0	0	0	0	0	0	0	0	0	0	0	0	0	0	0	0	0	0	0	0	0	0	0	0
7	0.1.17.7.1.1.39.38	GQ264134_s	1	2	0	0	0	0	0	0	0	0	0	0	0	0	0	0	0	0	0	0	0	0	0	0	0	0	0	0	0	0	0	0	0	0	0	0	0	0	0	0	0	0	0	0	0	0	0
8	0.1.17.7.1.1.39.38.1	unclassified	0	2	0	0	0	0	0	0	0	0	0	0	0	0	0	0	0	0	0	0	0	0	0	0	0	0	0	0	0	0	0	0	0	0	0	0	0	0	0	0	0	0	0	0	0	0	0
7	0.1.17.7.1.1.39.39	GQ302587_s	1	5	0	0	0	0	0	0	0	0	0	0	0	0	0	0	0	0	0	0	0	0	0	0	0	0	0	0	0	0	0	0	1	0	0	0	0	0	0	0	0	0	0	0	0	0	2
8	0.1.17.7.1.1.39.39.1	unclassified	0	5	0	0	0	0	0	0	0	0	0	0	0	0	0	0	0	0	0	0	0	0	0	0	0	0	0	0	0	0	0	0	1	0	0	0	0	0	0	0	0	0	0	0	0	0	2
7	0.1.17.7.1.1.39.40	GU260706_s	1	10	0	1	0	0	0	0	1	0	0	0	1	0	0	0	0	0	0	0	0	0	0	0	0	0	0	0	1	1	0	0	0	0	0	1	0	0	1	0	0	0	0	0	0	0	0
8	0.1.17.7.1.1.39.40.1	unclassified	0	10	0	1	0	0	0	0	1	0	0	0	1	0	0	0	0	0	0	0	0	0	0	0	0	0	0	0	1	1	0	0	0	0	0	1	0	0	1	0	0	0	0	0	0	0	0
7	0.1.17.7.1.1.39.41	GU444097_s	1	1396	25	18	7	30	0	3	39	9	9	2	16	2	21	25	26	5	5	36	26	15	21	17	23	14	10	18	6	2	0	4	13	36	7	10	5	0	18	6	32	1	5	31	10	1	195
8	0.1.17.7.1.1.39.41.1	unclassified	0	1396	25	18	7	30	0	3	39	9	9	2	16	2	21	25	26	5	5	36	26	15	21	17	23	14	10	18	6	2	0	4	13	36	7	10	5	0	18	6	32	1	5	31	10	1	195
7	0.1.17.7.1.1.39.42	GU444108_s	1	55	0	0	1	1	0	0	1	1	0	0	2	0	0	0	0	0	1	0	2	1	0	0	0	0	2	1	0	0	0	0	0	1	1	0	0	0	2	1	1	0	1	0	1	0	0
8	0.1.17.7.1.1.39.42.1	unclassified	0	55	0	0	1	1	0	0	1	1	0	0	2	0	0	0	0	0	1	0	2	1	0	0	0	0	2	1	0	0	0	0	0	1	1	0	0	0	2	1	1	0	1	0	1	0	0
7	0.1.17.7.1.1.39.43	HM062087_s	1	447	13	3	3	9	2	3	6	0	9	3	1	5	8	4	11	4	2	9	10	1	2	4	8	4	1	5	3	4	3	4	5	13	4	2	2	10	3	2	9	1	0	3	1	0	61
8	0.1.17.7.1.1.39.43.1	unclassified	0	447	13	3	3	9	2	3	6	0	9	3	1	5	8	4	11	4	2	9	10	1	2	4	8	4	1	5	3	4	3	4	5	13	4	2	2	10	3	2	9	1	0	3	1	0	61
7	0.1.17.7.1.1.39.47	HM438124_s	1	1	0	0	0	0	0	0	0	0	0	0	0	0	0	0	0	0	0	0	0	0	0	0	0	0	1	0	0	0	0	0	0	0	0	0	0	0	0	0	0	0	0	0	0	0	0
8	0.1.17.7.1.1.39.47.1	unclassified	0	1	0	0	0	0	0	0	0	0	0	0	0	0	0	0	0	0	0	0	0	0	0	0	0	0	1	0	0	0	0	0	0	0	0	0	0	0	0	0	0	0	0	0	0	0	0
7	0.1.17.7.1.1.39.49	HQ597047_s	1	18	0	0	0	0	0	0	0	0	0	0	0	0	1	0	0	0	0	0	0	0	0	2	0	0	0	0	0	0	0	0	0	0	0	0	0	0	0	0	0	0	0	0	0	0	3
8	0.1.17.7.1.1.39.49.1	unclassified	0	18	0	0	0	0	0	0	0	0	0	0	0	0	1	0	0	0	0	0	0	0	0	2	0	0	0	0	0	0	0	0	0	0	0	0	0	0	0	0	0	0	0	0	0	0	3
7	0.1.17.7.1.1.39.51	HQ597748_s	1	1	0	0	0	0	0	0	0	0	0	0	0	0	0	0	0	0	0	0	0	0	0	0	0	0	0	0	0	0	0	0	0	0	0	0	0	0	0	0	0	0	0	0	0	0	0
8	0.1.17.7.1.1.39.51.1	unclassified	0	1	0	0	0	0	0	0	0	0	0	0	0	0	0	0	0	0	0	0	0	0	0	0	0	0	0	0	0	0	0	0	0	0	0	0	0	0	0	0	0	0	0	0	0	0	0
7	0.1.17.7.1.1.39.54	unclassified	1	34354	1135	346	118	534	152	236	649	191	341	256	247	161	414	490	577	325	141	643	518	292	238	271	384	225	298	278	358	234	86	100	233	755	114	278	92	167	346	427	445	48	97	558	211	201	4350
8	0.1.17.7.1.1.39.54.1	unclassified	0	34354	1135	346	118	534	152	236	649	191	341	256	247	161	414	490	577	325	141	643	518	292	238	271	384	225	298	278	358	234	86	100	233	755	114	278	92	167	346	427	445	48	97	558	211	201	4350
6	0.1.17.7.1.1.40	HQ397496_g	1	6	0	0	0	0	0	0	0	0	0	0	0	0	0	0	0	0	0	1	0	0	0	0	0	0	0	0	0	0	0	0	0	0	0	0	0	0	0	0	0	0	0	0	1	0	0
7	0.1.17.7.1.1.40.2	HQ397496_s	1	6	0	0	0	0	0	0	0	0	0	0	0	0	0	0	0	0	0	1	0	0	0	0	0	0	0	0	0	0	0	0	0	0	0	0	0	0	0	0	0	0	0	0	1	0	0
8	0.1.17.7.1.1.40.2.1	unclassified	0	6	0	0	0	0	0	0	0	0	0	0	0	0	0	0	0	0	0	1	0	0	0	0	0	0	0	0	0	0	0	0	0	0	0	0	0	0	0	0	0	0	0	0	1	0	0
6	0.1.17.7.1.1.42	HQ864177_g	21	5425	194	60	20	66	38	19	160	37	36	75	72	15	63	94	48	86	33	59	86	66	28	50	138	17	32	64	60	42	25	41	34	207	49	40	23	67	46	79	44	7	19	36	35	39	412
7	0.1.17.7.1.1.42.2	AM935795_s	1	2	0	0	0	0	0	0	0	0	0	0	0	0	0	0	0	0	0	0	0	0	0	0	0	0	0	0	0	0	0	0	0	0	0	0	0	0	0	0	0	0	0	0	0	0	0
8	0.1.17.7.1.1.42.2.1	unclassified	0	2	0	0	0	0	0	0	0	0	0	0	0	0	0	0	0	0	0	0	0	0	0	0	0	0	0	0	0	0	0	0	0	0	0	0	0	0	0	0	0	0	0	0	0	0	0
7	0.1.17.7.1.1.42.3	AY281352_s	1	437	12	5	2	9	1	4	15	2	8	2	5	0	2	11	3	8	0	12	8	1	1	1	16	1	2	0	5	2	0	1	1	12	2	7	2	5	2	11	13	0	0	8	1	0	14
8	0.1.17.7.1.1.42.3.1	unclassified	0	437	12	5	2	9	1	4	15	2	8	2	5	0	2	11	3	8	0	12	8	1	1	1	16	1	2	0	5	2	0	1	1	12	2	7	2	5	2	11	13	0	0	8	1	0	14
7	0.1.17.7.1.1.42.5	AY289382_s	1	19	1	1	0	1	0	0	0	0	0	0	0	0	0	0	0	0	0	0	1	0	0	0	0	0	0	0	1	0	0	0	0	3	0	0	0	0	0	0	0	0	0	0	1	0	1
8	0.1.17.7.1.1.42.5.1	unclassified	0	19	1	1	0	1	0	0	0	0	0	0	0	0	0	0	0	0	0	0	1	0	0	0	0	0	0	0	1	0	0	0	0	3	0	0	0	0	0	0	0	0	0	0	1	0	1
7	0.1.17.7.1.1.42.6	AY493933_s	1	16	0	0	0	0	0	0	0	0	0	0	0	0	0	0	0	0	0	0	0	1	0	0	0	0	0	0	0	0	0	0	0	1	0	1	0	0	0	0	0	0	0	0	0	0	4
8	0.1.17.7.1.1.42.6.1	unclassified	0	16	0	0	0	0	0	0	0	0	0	0	0	0	0	0	0	0	0	0	0	1	0	0	0	0	0	0	0	0	0	0	0	1	0	1	0	0	0	0	0	0	0	0	0	0	4
7	0.1.17.7.1.1.42.8	AY922112_s	1	23	0	0	0	0	0	1	0	0	1	0	0	1	0	1	1	0	0	0	0	0	0	0	0	0	0	0	0	0	0	0	1	2	0	0	0	0	0	0	0	0	0	1	0	1	1
8	0.1.17.7.1.1.42.8.1	unclassified	0	23	0	0	0	0	0	1	0	0	1	0	0	1	0	1	1	0	0	0	0	0	0	0	0	0	0	0	0	0	0	0	1	2	0	0	0	0	0	0	0	0	0	1	0	1	1
7	0.1.17.7.1.1.42.9	AY922122_s	1	2	0	0	0	0	0	0	0	0	0	0	0	0	0	0	0	0	0	0	0	0	0	0	1	0	0	0	0	0	0	0	0	0	0	0	0	0	0	0	0	0	0	0	0	0	0
8	0.1.17.7.1.1.42.9.1	unclassified	0	2	0	0	0	0	0	0	0	0	0	0	0	0	0	0	0	0	0	0	0	0	0	0	1	0	0	0	0	0	0	0	0	0	0	0	0	0	0	0	0	0	0	0	0	0	0
7	0.1.17.7.1.1.42.10	DQ648899_s	1	8	2	0	0	0	0	0	1	0	0	0	0	0	0	0	0	0	0	0	0	0	0	0	0	0	0	0	0	0	0	0	0	0	0	0	0	0	0	0	1	0	0	0	0	0	2
8	0.1.17.7.1.1.42.10.1	unclassified	0	8	2	0	0	0	0	0	1	0	0	0	0	0	0	0	0	0	0	0	0	0	0	0	0	0	0	0	0	0	0	0	0	0	0	0	0	0	0	0	1	0	0	0	0	0	2
7	0.1.17.7.1.1.42.13	EU132132_s	1	3	0	0	0	0	0	0	0	0	0	1	0	0	0	0	0	0	0	0	0	0	0	0	0	0	0	0	0	0	0	0	0	1	0	0	0	0	0	0	0	0	0	0	0	0	1
8	0.1.17.7.1.1.42.13.1	unclassified	0	3	0	0	0	0	0	0	0	0	0	1	0	0	0	0	0	0	0	0	0	0	0	0	0	0	0	0	0	0	0	0	0	1	0	0	0	0	0	0	0	0	0	0	0	0	1
7	0.1.17.7.1.1.42.14	EU193009_s	1	4	0	0	0	0	0	0	0	0	0	1	0	0	0	0	0	0	0	0	0	0	0	0	0	0	0	0	0	0	0	0	0	0	0	0	0	0	0	0	0	0	0	0	0	0	1
8	0.1.17.7.1.1.42.14.1	unclassified	0	4	0	0	0	0	0	0	0	0	0	1	0	0	0	0	0	0	0	0	0	0	0	0	0	0	0	0	0	0	0	0	0	0	0	0	0	0	0	0	0	0	0	0	0	0	1
7	0.1.17.7.1.1.42.15	EU193031_s	1	2	0	0	0	0	0	0	0	0	0	0	0	0	0	0	0	0	0	0	1	0	0	0	0	0	0	0	0	0	0	0	0	0	0	0	0	0	0	0	0	0	0	0	0	0	0
8	0.1.17.7.1.1.42.15.1	unclassified	0	2	0	0	0	0	0	0	0	0	0	0	0	0	0	0	0	0	0	0	1	0	0	0	0	0	0	0	0	0	0	0	0	0	0	0	0	0	0	0	0	0	0	0	0	0	0
7	0.1.17.7.1.1.42.21	FJ004713_s	1	326	8	7	0	4	1	0	7	2	0	5	6	0	3	6	3	3	1	3	4	4	2	6	13	0	0	6	7	1	4	2	3	23	2	1	3	7	5	6	1	0	1	2	2	1	14
8	0.1.17.7.1.1.42.21.1	unclassified	0	326	8	7	0	4	1	0	7	2	0	5	6	0	3	6	3	3	1	3	4	4	2	6	13	0	0	6	7	1	4	2	3	23	2	1	3	7	5	6	1	0	1	2	2	1	14
7	0.1.17.7.1.1.42.23	FJ444715_s	1	2	0	0	0	0	0	0	0	0	0	0	0	0	0	0	0	0	0	0	0	0	0	0	0	0	0	0	0	0	0	0	0	0	0	0	0	0	0	0	0	0	0	0	0	0	2
8	0.1.17.7.1.1.42.23.1	unclassified	0	2	0	0	0	0	0	0	0	0	0	0	0	0	0	0	0	0	0	0	0	0	0	0	0	0	0	0	0	0	0	0	0	0	0	0	0	0	0	0	0	0	0	0	0	0	2
7	0.1.17.7.1.1.42.25	FJ478680_s	1	135	6	4	0	2	0	2	5	1	2	2	3	0	3	6	0	1	0	2	3	2	1	0	5	1	1	2	4	1	1	0	2	2	1	1	1	1	2	3	3	0	0	1	1	1	13
8	0.1.17.7.1.1.42.25.1	unclassified	0	135	6	4	0	2	0	2	5	1	2	2	3	0	3	6	0	1	0	2	3	2	1	0	5	1	1	2	4	1	1	0	2	2	1	1	1	1	2	3	3	0	0	1	1	1	13
7	0.1.17.7.1.1.42.27	FJ478833_s	1	4	0	0	0	0	0	0	0	0	0	0	0	0	0	0	0	0	0	0	0	0	0	0	0	0	0	0	0	0	0	0	0	0	0	0	0	2	0	0	0	0	0	0	0	0	0
8	0.1.17.7.1.1.42.27.1	unclassified	0	4	0	0	0	0	0	0	0	0	0	0	0	0	0	0	0	0	0	0	0	0	0	0	0	0	0	0	0	0	0	0	0	0	0	0	0	2	0	0	0	0	0	0	0	0	0
7	0.1.17.7.1.1.42.29	FJ479030_s	1	170	1	1	0	0	0	0	13	0	3	0	0	0	0	4	0	4	1	2	1	0	0	0	10	0	1	0	1	0	0	2	0	0	0	0	1	0	6	2	0	0	0	2	0	0	1
8	0.1.17.7.1.1.42.29.1	unclassified	0	170	1	1	0	0	0	0	13	0	3	0	0	0	0	4	0	4	1	2	1	0	0	0	10	0	1	0	1	0	0	2	0	0	0	0	1	0	6	2	0	0	0	2	0	0	1
7	0.1.17.7.1.1.42.35	HM438150_s	1	1	0	0	0	0	0	0	0	0	0	0	0	0	0	0	0	0	0	0	0	0	0	0	0	0	0	0	0	0	0	0	0	0	1	0	0	0	0	0	0	0	0	0	0	0	0
8	0.1.17.7.1.1.42.35.1	unclassified	0	1	0	0	0	0	0	0	0	0	0	0	0	0	0	0	0	0	0	0	0	0	0	0	0	0	0	0	0	0	0	0	0	0	1	0	0	0	0	0	0	0	0	0	0	0	0
7	0.1.17.7.1.1.42.39	HQ397126_s	1	40	3	0	0	0	0	0	2	0	0	1	0	0	1	0	0	3	0	0	1	0	0	0	1	0	0	0	0	0	0	0	0	0	0	0	0	0	1	1	0	0	0	0	0	0	3
8	0.1.17.7.1.1.42.39.1	unclassified	0	40	3	0	0	0	0	0	2	0	0	1	0	0	1	0	0	3	0	0	1	0	0	0	1	0	0	0	0	0	0	0	0	0	0	0	0	0	1	1	0	0	0	0	0	0	3
7	0.1.17.7.1.1.42.40	HQ597884_s	1	6	0	0	0	0	0	0	0	0	0	0	0	0	0	0	0	0	0	0	0	0	0	0	0	0	0	0	0	0	0	0	0	0	0	0	0	0	0	0	0	0	0	1	0	0	0
8	0.1.17.7.1.1.42.40.1	unclassified	0	6	0	0	0	0	0	0	0	0	0	0	0	0	0	0	0	0	0	0	0	0	0	0	0	0	0	0	0	0	0	0	0	0	0	0	0	0	0	0	0	0	0	1	0	0	0
7	0.1.17.7.1.1.42.43	Z95725_s	1	99	5	1	0	2	2	0	2	0	0	5	1	0	0	1	1	2	2	0	0	3	1	4	6	1	0	3	1	1	1	0	0	1	1	2	0	0	0	1	0	0	1	0	1	0	5
8	0.1.17.7.1.1.42.43.1	unclassified	0	99	5	1	0	2	2	0	2	0	0	5	1	0	0	1	1	2	2	0	0	3	1	4	6	1	0	3	1	1	1	0	0	1	1	2	0	0	0	1	0	0	1	0	1	0	5
7	0.1.17.7.1.1.42.45	Z95737_s	1	1	0	0	0	0	0	0	0	0	0	0	0	0	0	0	0	1	0	0	0	0	0	0	0	0	0	0	0	0	0	0	0	0	0	0	0	0	0	0	0	0	0	0	0	0	0
8	0.1.17.7.1.1.42.45.1	unclassified	0	1	0	0	0	0	0	0	0	0	0	0	0	0	0	0	0	1	0	0	0	0	0	0	0	0	0	0	0	0	0	0	0	0	0	0	0	0	0	0	0	0	0	0	0	0	0
7	0.1.17.7.1.1.42.46	unclassified	1	4125	156	41	18	48	34	12	115	32	22	58	57	14	54	65	40	64	29	40	67	55	23	39	86	14	28	53	41	37	19	36	27	162	42	28	16	52	30	55	26	7	17	21	29	36	350
8	0.1.17.7.1.1.42.46.1	unclassified	0	4125	156	41	18	48	34	12	115	32	22	58	57	14	54	65	40	64	29	40	67	55	23	39	86	14	28	53	41	37	19	36	27	162	42	28	16	52	30	55	26	7	17	21	29	36	350
6	0.1.17.7.1.1.43	Z95727_g	20	4936	198	36	23	85	20	34	134	34	44	61	39	19	27	70	23	53	24	65	99	23	39	57	78	21	35	64	36	33	16	13	32	161	19	36	14	30	43	84	34	8	10	33	14	16	186
7	0.1.17.7.1.1.43.1	AB240246_s	1	261	10	1	0	4	1	1	6	3	4	4	5	1	0	6	0	1	1	5	8	0	2	0	5	0	2	4	1	1	0	0	1	4	1	3	0	1	3	8	4	0	0	0	0	0	0
8	0.1.17.7.1.1.43.1.1	unclassified	0	261	10	1	0	4	1	1	6	3	4	4	5	1	0	6	0	1	1	5	8	0	2	0	5	0	2	4	1	1	0	0	1	4	1	3	0	1	3	8	4	0	0	0	0	0	0
7	0.1.17.7.1.1.43.2	AB240252_s	1	5	0	0	0	1	0	0	0	0	0	0	0	0	0	0	0	0	0	0	0	0	0	0	0	0	0	0	0	0	0	0	0	1	0	0	0	0	0	0	0	0	0	0	0	0	0
8	0.1.17.7.1.1.43.2.1	unclassified	0	5	0	0	0	1	0	0	0	0	0	0	0	0	0	0	0	0	0	0	0	0	0	0	0	0	0	0	0	0	0	0	0	1	0	0	0	0	0	0	0	0	0	0	0	0	0
7	0.1.17.7.1.1.43.3	AY922010_s	1	85	1	0	0	0	1	0	1	1	1	1	0	2	1	2	0	1	0	1	0	0	0	0	3	0	0	1	0	0	0	0	0	3	1	1	0	2	0	2	1	0	0	0	0	0	6
8	0.1.17.7.1.1.43.3.1	unclassified	0	85	1	0	0	0	1	0	1	1	1	1	0	2	1	2	0	1	0	1	0	0	0	0	3	0	0	1	0	0	0	0	0	3	1	1	0	2	0	2	1	0	0	0	0	0	6
7	0.1.17.7.1.1.43.5	EF018418_s	1	21	0	0	0	0	0	0	2	0	1	1	0	0	0	0	0	2	0	0	0	1	0	0	1	0	0	0	0	0	0	0	0	0	0	0	0	0	0	0	0	0	0	1	0	0	1
8	0.1.17.7.1.1.43.5.1	unclassified	0	21	0	0	0	0	0	0	2	0	1	1	0	0	0	0	0	2	0	0	0	1	0	0	1	0	0	0	0	0	0	0	0	0	0	0	0	0	0	0	0	0	0	1	0	0	1
7	0.1.17.7.1.1.43.7	EF688355_s	1	1	0	0	0	1	0	0	0	0	0	0	0	0	0	0	0	0	0	0	0	0	0	0	0	0	0	0	0	0	0	0	0	0	0	0	0	0	0	0	0	0	0	0	0	0	0
8	0.1.17.7.1.1.43.7.1	unclassified	0	1	0	0	0	1	0	0	0	0	0	0	0	0	0	0	0	0	0	0	0	0	0	0	0	0	0	0	0	0	0	0	0	0	0	0	0	0	0	0	0	0	0	0	0	0	0
7	0.1.17.7.1.1.43.9	EU132021_s	1	4	0	0	0	0	0	1	0	0	0	0	0	0	0	0	0	0	0	0	0	0	0	0	0	0	0	0	0	0	0	0	0	0	0	0	0	0	0	0	0	0	0	0	0	0	0
8	0.1.17.7.1.1.43.9.1	unclassified	0	4	0	0	0	0	0	1	0	0	0	0	0	0	0	0	0	0	0	0	0	0	0	0	0	0	0	0	0	0	0	0	0	0	0	0	0	0	0	0	0	0	0	0	0	0	0
7	0.1.17.7.1.1.43.10	EU150245_s	1	2	1	0	0	0	0	0	0	0	0	1	0	0	0	0	0	0	0	0	0	0	0	0	0	0	0	0	0	0	0	0	0	0	0	0	0	0	0	0	0	0	0	0	0	0	0
8	0.1.17.7.1.1.43.10.1	unclassified	0	2	1	0	0	0	0	0	0	0	0	1	0	0	0	0	0	0	0	0	0	0	0	0	0	0	0	0	0	0	0	0	0	0	0	0	0	0	0	0	0	0	0	0	0	0	0
7	0.1.17.7.1.1.43.11	EU234305_s	1	13	0	0	0	0	0	0	0	0	0	0	0	0	0	0	0	0	0	0	0	0	0	0	0	0	0	0	0	0	0	0	0	0	0	0	0	0	0	0	0	0	0	0	0	0	0
8	0.1.17.7.1.1.43.11.1	unclassified	0	13	0	0	0	0	0	0	0	0	0	0	0	0	0	0	0	0	0	0	0	0	0	0	0	0	0	0	0	0	0	0	0	0	0	0	0	0	0	0	0	0	0	0	0	0	0
7	0.1.17.7.1.1.43.14	FJ444648_s	1	2	0	0	0	0	0	0	0	0	0	0	0	0	0	0	0	0	0	0	0	0	0	0	0	0	0	0	0	0	0	0	1	0	0	0	0	0	0	0	0	0	0	0	0	0	0
8	0.1.17.7.1.1.43.14.1	unclassified	0	2	0	0	0	0	0	0	0	0	0	0	0	0	0	0	0	0	0	0	0	0	0	0	0	0	0	0	0	0	0	0	1	0	0	0	0	0	0	0	0	0	0	0	0	0	0
7	0.1.17.7.1.1.43.15	FJ479598_s	1	129	5	6	0	1	0	1	5	0	1	1	0	0	1	0	2	0	0	2	2	1	3	0	1	0	2	2	6	2	0	1	0	2	0	3	2	1	0	0	1	1	0	1	3	0	5
8	0.1.17.7.1.1.43.15.1	unclassified	0	129	5	6	0	1	0	1	5	0	1	1	0	0	1	0	2	0	0	2	2	1	3	0	1	0	2	2	6	2	0	1	0	2	0	3	2	1	0	0	1	1	0	1	3	0	5
7	0.1.17.7.1.1.43.16	FJ542983_s	1	1	0	0	0	0	0	0	0	0	0	0	0	0	0	0	0	0	0	0	0	0	0	0	0	0	0	0	0	0	0	0	0	0	0	0	0	0	0	0	0	0	0	0	0	0	0
8	0.1.17.7.1.1.43.16.1	unclassified	0	1	0	0	0	0	0	0	0	0	0	0	0	0	0	0	0	0	0	0	0	0	0	0	0	0	0	0	0	0	0	0	0	0	0	0	0	0	0	0	0	0	0	0	0	0	0
7	0.1.17.7.1.1.43.20	GQ264088_s	1	2	0	0	0	0	0	0	0	0	0	0	0	0	0	0	0	0	0	0	0	0	0	0	0	0	0	0	0	0	0	0	0	0	0	0	0	0	0	0	0	0	0	0	0	0	0
8	0.1.17.7.1.1.43.20.1	unclassified	0	2	0	0	0	0	0	0	0	0	0	0	0	0	0	0	0	0	0	0	0	0	0	0	0	0	0	0	0	0	0	0	0	0	0	0	0	0	0	0	0	0	0	0	0	0	0
7	0.1.17.7.1.1.43.23	GQ500698_s	1	41	1	0	0	2	0	0	0	0	0	1	1	0	0	0	0	0	0	1	1	0	1	0	1	0	1	1	0	0	0	1	1	2	0	1	0	0	0	0	0	0	0	0	0	0	0
8	0.1.17.7.1.1.43.23.1	unclassified	0	41	1	0	0	2	0	0	0	0	0	1	1	0	0	0	0	0	0	1	1	0	1	0	1	0	1	1	0	0	0	1	1	2	0	1	0	0	0	0	0	0	0	0	0	0	0
7	0.1.17.7.1.1.43.25	HQ120990_s	1	1	0	0	0	0	0	0	0	0	0	0	0	0	0	0	0	0	0	0	0	0	0	0	0	0	0	0	0	0	0	0	0	0	0	0	0	0	0	0	0	0	0	0	0	0	0
8	0.1.17.7.1.1.43.25.1	unclassified	0	1	0	0	0	0	0	0	0	0	0	0	0	0	0	0	0	0	0	0	0	0	0	0	0	0	0	0	0	0	0	0	0	0	0	0	0	0	0	0	0	0	0	0	0	0	0
7	0.1.17.7.1.1.43.26	HQ450137_s	1	52	6	0	0	4	3	1	0	0	0	0	1	0	0	0	3	0	1	0	3	0	0	0	0	0	0	2	0	1	0	0	0	9	0	0	0	0	0	0	0	1	0	0	0	2	4
8	0.1.17.7.1.1.43.26.1	unclassified	0	52	6	0	0	4	3	1	0	0	0	0	1	0	0	0	3	0	1	0	3	0	0	0	0	0	0	2	0	1	0	0	0	9	0	0	0	0	0	0	0	1	0	0	0	2	4
7	0.1.17.7.1.1.43.28	HQ597557_s	1	64	11	1	0	2	0	0	5	0	0	0	1	0	2	1	0	1	0	0	0	0	0	1	2	1	1	1	1	0	0	0	0	2	0	0	1	1	0	0	0	0	0	0	0	1	2
8	0.1.17.7.1.1.43.28.1	unclassified	0	64	11	1	0	2	0	0	5	0	0	0	1	0	2	1	0	1	0	0	0	0	0	1	2	1	1	1	1	0	0	0	0	2	0	0	1	1	0	0	0	0	0	0	0	1	2
7	0.1.17.7.1.1.43.30	HQ729802_s	1	2	0	0	0	0	0	0	0	0	0	0	0	0	0	0	0	0	0	1	0	0	0	0	0	0	0	0	0	0	0	0	0	0	0	0	0	0	0	0	0	0	0	0	0	0	0
8	0.1.17.7.1.1.43.30.1	unclassified	0	2	0	0	0	0	0	0	0	0	0	0	0	0	0	0	0	0	0	1	0	0	0	0	0	0	0	0	0	0	0	0	0	0	0	0	0	0	0	0	0	0	0	0	0	0	0
7	0.1.17.7.1.1.43.31	Z95721_s	1	115	2	0	0	1	0	1	0	1	1	3	0	0	0	1	0	0	1	0	1	0	0	1	2	0	0	1	0	0	0	0	1	0	0	0	0	0	0	1	0	0	0	1	0	0	0
8	0.1.17.7.1.1.43.31.1	unclassified	0	115	2	0	0	1	0	1	0	1	1	3	0	0	0	1	0	0	1	0	1	0	0	1	2	0	0	1	0	0	0	0	1	0	0	0	0	0	0	1	0	0	0	1	0	0	0
7	0.1.17.7.1.1.43.32	Z95727_s	1	97	5	3	0	1	0	1	1	3	1	1	2	1	0	1	0	0	0	0	0	0	2	2	2	0	2	1	3	0	0	0	2	6	1	1	0	2	1	4	2	0	0	0	0	0	0
8	0.1.17.7.1.1.43.32.1	unclassified	0	97	5	3	0	1	0	1	1	3	1	1	2	1	0	1	0	0	0	0	0	0	2	2	2	0	2	1	3	0	0	0	2	6	1	1	0	2	1	4	2	0	0	0	0	0	0
7	0.1.17.7.1.1.43.33	unclassified	1	4038	156	25	23	68	15	28	114	26	35	48	29	15	23	59	18	48	21	55	84	21	31	53	61	20	27	51	25	29	16	11	26	132	16	27	11	23	39	69	26	6	10	30	11	13	168
8	0.1.17.7.1.1.43.33.1	unclassified	0	4038	156	25	23	68	15	28	114	26	35	48	29	15	23	59	18	48	21	55	84	21	31	53	61	20	27	51	25	29	16	11	26	132	16	27	11	23	39	69	26	6	10	30	11	13	168
6	0.1.17.7.1.1.44	unclassified	1	7736	277	73	38	149	70	32	230	65	60	75	105	35	96	98	81	98	50	62	151	85	45	104	144	42	72	96	73	80	42	70	68	343	70	79	40	92	71	105	59	18	27	56	46	53	387
7	0.1.17.7.1.1.44.1	unclassified	1	7736	277	73	38	149	70	32	230	65	60	75	105	35	96	98	81	98	50	62	151	85	45	104	144	42	72	96	73	80	42	70	68	343	70	79	40	92	71	105	59	18	27	56	46	53	387
8	0.1.17.7.1.1.44.1.1	unclassified	0	7736	277	73	38	149	70	32	230	65	60	75	105	35	96	98	81	98	50	62	151	85	45	104	144	42	72	96	73	80	42	70	68	343	70	79	40	92	71	105	59	18	27	56	46	53	387
5	0.1.17.7.1.2	HM445331_f	1	1272	44	8	4	20	12	7	41	10	10	12	10	3	17	21	18	23	11	9	20	18	6	12	24	9	14	17	8	5	6	8	8	61	12	13	3	10	15	22	5	8	6	5	14	7	68
6	0.1.17.7.1.2.1	HM445331_g	16	1272	44	8	4	20	12	7	41	10	10	12	10	3	17	21	18	23	11	9	20	18	6	12	24	9	14	17	8	5	6	8	8	61	12	13	3	10	15	22	5	8	6	5	14	7	68
7	0.1.17.7.1.2.1.1	AB240256_s	1	38	0	1	0	0	1	1	0	1	1	0	0	0	2	0	1	1	0	1	1	0	0	0	2	0	1	3	1	0	0	0	0	1	0	1	0	0	0	1	0	0	0	0	0	0	4
8	0.1.17.7.1.2.1.1.1	unclassified	0	38	0	1	0	0	1	1	0	1	1	0	0	0	2	0	1	1	0	1	1	0	0	0	2	0	1	3	1	0	0	0	0	1	0	1	0	0	0	1	0	0	0	0	0	0	4
7	0.1.17.7.1.2.1.2	AB630637_s	1	1	0	0	0	0	0	0	0	0	0	0	1	0	0	0	0	0	0	0	0	0	0	0	0	0	0	0	0	0	0	0	0	0	0	0	0	0	0	0	0	0	0	0	0	0	0
8	0.1.17.7.1.2.1.2.1	unclassified	0	1	0	0	0	0	0	0	0	0	0	0	1	0	0	0	0	0	0	0	0	0	0	0	0	0	0	0	0	0	0	0	0	0	0	0	0	0	0	0	0	0	0	0	0	0	0
7	0.1.17.7.1.2.1.11	EF492966_s	1	4	0	0	0	0	1	0	0	0	1	0	0	0	0	0	0	0	0	0	0	0	0	0	0	0	0	0	0	0	0	0	0	0	0	0	0	0	0	0	0	0	0	0	0	0	0
8	0.1.17.7.1.2.1.11.1	unclassified	0	4	0	0	0	0	1	0	0	0	1	0	0	0	0	0	0	0	0	0	0	0	0	0	0	0	0	0	0	0	0	0	0	0	0	0	0	0	0	0	0	0	0	0	0	0	0
7	0.1.17.7.1.2.1.12	EF516350_s	1	4	0	0	0	0	0	0	0	1	0	0	0	0	0	0	0	1	0	0	0	0	0	0	0	0	0	0	0	0	0	0	0	1	0	0	0	0	0	0	0	0	0	0	0	0	0
8	0.1.17.7.1.2.1.12.1	unclassified	0	4	0	0	0	0	0	0	0	1	0	0	0	0	0	0	0	1	0	0	0	0	0	0	0	0	0	0	0	0	0	0	0	1	0	0	0	0	0	0	0	0	0	0	0	0	0
7	0.1.17.7.1.2.1.13	EF584527_s	1	3	0	0	1	0	0	0	0	0	0	0	0	0	0	0	0	0	0	0	0	0	0	0	0	0	0	0	0	0	0	0	0	0	0	0	0	0	0	0	0	0	0	0	0	0	0
8	0.1.17.7.1.2.1.13.1	unclassified	0	3	0	0	1	0	0	0	0	0	0	0	0	0	0	0	0	0	0	0	0	0	0	0	0	0	0	0	0	0	0	0	0	0	0	0	0	0	0	0	0	0	0	0	0	0	0
7	0.1.17.7.1.2.1.15	EF688349_s	1	2	0	0	0	0	0	0	0	0	0	0	0	0	0	0	0	0	0	0	0	0	0	0	0	0	1	1	0	0	0	0	0	0	0	0	0	0	0	0	0	0	0	0	0	0	0
8	0.1.17.7.1.2.1.15.1	unclassified	0	2	0	0	0	0	0	0	0	0	0	0	0	0	0	0	0	0	0	0	0	0	0	0	0	0	1	1	0	0	0	0	0	0	0	0	0	0	0	0	0	0	0	0	0	0	0
7	0.1.17.7.1.2.1.17	EU132211_s	1	3	0	0	0	0	0	0	0	0	0	0	0	0	0	0	0	0	0	0	0	0	0	0	0	0	0	0	0	0	0	0	0	0	0	0	0	0	0	0	0	0	0	0	0	0	1
8	0.1.17.7.1.2.1.17.1	unclassified	0	3	0	0	0	0	0	0	0	0	0	0	0	0	0	0	0	0	0	0	0	0	0	0	0	0	0	0	0	0	0	0	0	0	0	0	0	0	0	0	0	0	0	0	0	0	1
7	0.1.17.7.1.2.1.18	EU132358_s	1	2	0	0	0	0	0	0	0	0	0	0	0	0	0	0	0	0	0	0	0	0	0	0	0	0	0	0	0	0	0	0	0	0	0	0	0	0	0	0	0	0	0	0	0	0	0
8	0.1.17.7.1.2.1.18.1	unclassified	0	2	0	0	0	0	0	0	0	0	0	0	0	0	0	0	0	0	0	0	0	0	0	0	0	0	0	0	0	0	0	0	0	0	0	0	0	0	0	0	0	0	0	0	0	0	0
7	0.1.17.7.1.2.1.21	EU276492_s	1	4	0	0	0	0	0	0	0	0	0	0	0	0	0	0	0	0	0	0	0	0	0	0	0	0	0	0	0	0	0	0	0	0	0	0	0	0	0	0	0	0	0	0	0	0	2
8	0.1.17.7.1.2.1.21.1	unclassified	0	4	0	0	0	0	0	0	0	0	0	0	0	0	0	0	0	0	0	0	0	0	0	0	0	0	0	0	0	0	0	0	0	0	0	0	0	0	0	0	0	0	0	0	0	0	2
7	0.1.17.7.1.2.1.25	EU937897_s	1	2	0	0	0	0	0	0	0	0	0	0	0	0	0	0	0	0	0	0	0	0	0	0	0	0	0	0	0	0	0	0	0	0	0	0	0	0	0	0	0	0	0	0	0	0	0
8	0.1.17.7.1.2.1.25.1	unclassified	0	2	0	0	0	0	0	0	0	0	0	0	0	0	0	0	0	0	0	0	0	0	0	0	0	0	0	0	0	0	0	0	0	0	0	0	0	0	0	0	0	0	0	0	0	0	0
7	0.1.17.7.1.2.1.26	FJ152709_s	1	55	1	0	2	0	1	1	2	2	0	0	0	0	0	1	0	4	0	0	0	1	0	0	1	1	1	0	0	0	0	0	1	5	0	0	0	0	0	0	1	0	0	0	0	1	1
8	0.1.17.7.1.2.1.26.1	unclassified	0	55	1	0	2	0	1	1	2	2	0	0	0	0	0	1	0	4	0	0	0	1	0	0	1	1	1	0	0	0	0	0	1	5	0	0	0	0	0	0	1	0	0	0	0	1	1
7	0.1.17.7.1.2.1.28	FJ478605_s	1	5	0	0	0	0	0	0	0	0	0	0	0	0	0	0	0	0	0	0	0	0	0	0	0	0	0	0	0	0	0	0	0	1	0	0	0	0	0	0	0	0	0	0	0	0	0
8	0.1.17.7.1.2.1.28.1	unclassified	0	5	0	0	0	0	0	0	0	0	0	0	0	0	0	0	0	0	0	0	0	0	0	0	0	0	0	0	0	0	0	0	0	1	0	0	0	0	0	0	0	0	0	0	0	0	0
7	0.1.17.7.1.2.1.29	FJ479073_s	1	4	0	0	0	0	0	0	0	0	0	0	0	0	0	0	0	0	0	0	0	0	0	0	0	0	0	0	0	0	0	0	0	1	0	0	0	0	0	0	0	0	0	0	0	0	0
8	0.1.17.7.1.2.1.29.1	unclassified	0	4	0	0	0	0	0	0	0	0	0	0	0	0	0	0	0	0	0	0	0	0	0	0	0	0	0	0	0	0	0	0	0	1	0	0	0	0	0	0	0	0	0	0	0	0	0
7	0.1.17.7.1.2.1.30	FJ479163_s	1	1	0	0	0	0	0	0	0	0	0	0	0	0	0	0	0	0	0	0	0	0	0	1	0	0	0	0	0	0	0	0	0	0	0	0	0	0	0	0	0	0	0	0	0	0	0
8	0.1.17.7.1.2.1.30.1	unclassified	0	1	0	0	0	0	0	0	0	0	0	0	0	0	0	0	0	0	0	0	0	0	0	1	0	0	0	0	0	0	0	0	0	0	0	0	0	0	0	0	0	0	0	0	0	0	0
7	0.1.17.7.1.2.1.40	HQ190572_s	1	7	1	0	0	2	0	0	0	0	0	0	0	0	0	0	0	0	0	0	0	0	0	0	1	0	0	0	0	0	1	0	0	1	0	0	0	0	0	0	0	0	0	0	1	0	0
8	0.1.17.7.1.2.1.40.1	unclassified	0	7	1	0	0	2	0	0	0	0	0	0	0	0	0	0	0	0	0	0	0	0	0	0	1	0	0	0	0	0	1	0	0	1	0	0	0	0	0	0	0	0	0	0	1	0	0
7	0.1.17.7.1.2.1.42	unclassified	1	1137	42	7	1	18	9	5	39	6	8	12	9	3	15	20	17	17	11	8	19	17	6	11	20	8	11	13	7	5	5	8	7	51	12	12	3	10	15	21	4	8	6	5	13	6	60
8	0.1.17.7.1.2.1.42.1	unclassified	0	1137	42	7	1	18	9	5	39	6	8	12	9	3	15	20	17	17	11	8	19	17	6	11	20	8	11	13	7	5	5	8	7	51	12	12	3	10	15	21	4	8	6	5	13	6	60
5	0.1.17.7.1.3	unclassified	1	101	5	1	1	0	2	0	2	2	0	3	2	3	0	1	2	3	0	0	5	1	1	2	3	2	2	4	1	0	1	0	2	0	1	1	1	1	1	4	0	0	1	1	2	0	1
6	0.1.17.7.1.3.1	unclassified	1	101	5	1	1	0	2	0	2	2	0	3	2	3	0	1	2	3	0	0	5	1	1	2	3	2	2	4	1	0	1	0	2	0	1	1	1	1	1	4	0	0	1	1	2	0	1
7	0.1.17.7.1.3.1.1	unclassified	1	101	5	1	1	0	2	0	2	2	0	3	2	3	0	1	2	3	0	0	5	1	1	2	3	2	2	4	1	0	1	0	2	0	1	1	1	1	1	4	0	0	1	1	2	0	1
8	0.1.17.7.1.3.1.1.1	unclassified	0	101	5	1	1	0	2	0	2	2	0	3	2	3	0	1	2	3	0	0	5	1	1	2	3	2	2	4	1	0	1	0	2	0	1	1	1	1	1	4	0	0	1	1	2	0	1
3	0.1.17.8	EU700145_c	1	126	9	0	1	2	0	1	7	0	0	0	0	1	0	1	0	2	1	0	1	3	0	1	2	0	1	0	0	2	0	1	2	7	4	4	0	0	2	2	0	0	0	0	1	2	7
4	0.1.17.8.1	EU700145_o	1	126	9	0	1	2	0	1	7	0	0	0	0	1	0	1	0	2	1	0	1	3	0	1	2	0	1	0	0	2	0	1	2	7	4	4	0	0	2	2	0	0	0	0	1	2	7
5	0.1.17.8.1.1	EU700145_f	1	126	9	0	1	2	0	1	7	0	0	0	0	1	0	1	0	2	1	0	1	3	0	1	2	0	1	0	0	2	0	1	2	7	4	4	0	0	2	2	0	0	0	0	1	2	7
6	0.1.17.8.1.1.3	EU700145_g	2	126	9	0	1	2	0	1	7	0	0	0	0	1	0	1	0	2	1	0	1	3	0	1	2	0	1	0	0	2	0	1	2	7	4	4	0	0	2	2	0	0	0	0	1	2	7
7	0.1.17.8.1.1.3.2	AY703470_s	1	2	0	0	0	0	0	0	0	0	0	0	0	0	0	1	0	0	0	0	0	0	0	0	0	0	0	0	0	0	0	0	0	0	0	0	0	0	0	0	0	0	0	0	0	0	0
8	0.1.17.8.1.1.3.2.1	unclassified	0	2	0	0	0	0	0	0	0	0	0	0	0	0	0	1	0	0	0	0	0	0	0	0	0	0	0	0	0	0	0	0	0	0	0	0	0	0	0	0	0	0	0	0	0	0	0
7	0.1.17.8.1.1.3.19	unclassified	1	124	9	0	1	2	0	1	7	0	0	0	0	1	0	0	0	2	1	0	1	3	0	1	2	0	1	0	0	2	0	1	2	7	4	4	0	0	2	2	0	0	0	0	1	2	7
8	0.1.17.8.1.1.3.19.1	unclassified	0	124	9	0	1	2	0	1	7	0	0	0	0	1	0	0	0	2	1	0	1	3	0	1	2	0	1	0	0	2	0	1	2	7	4	4	0	0	2	2	0	0	0	0	1	2	7
3	0.1.17.12	HM185886_c	3	1723	94	14	8	59	6	10	71	12	13	27	22	4	3	33	0	27	2	24	42	0	15	26	33	10	40	11	14	25	5	8	34	37	10	41	6	12	35	22	14	8	6	20	0	0	1
4	0.1.17.12.2	EU686607_o	1	1611	85	13	8	55	6	10	65	12	12	24	21	4	3	32	0	26	2	22	39	0	14	25	32	10	37	11	13	23	5	7	30	36	10	37	5	12	33	20	13	7	5	19	0	0	1
5	0.1.17.12.2.1	EU686607_f	3	1611	85	13	8	55	6	10	65	12	12	24	21	4	3	32	0	26	2	22	39	0	14	25	32	10	37	11	13	23	5	7	30	36	10	37	5	12	33	20	13	7	5	19	0	0	1
6	0.1.17.12.2.1.2	EU686607_g	2	1596	84	13	7	54	6	10	64	12	12	24	21	4	3	32	0	26	2	22	39	0	14	24	32	9	36	11	13	23	4	7	30	36	9	37	5	12	32	20	13	6	5	19	0	0	1
7	0.1.17.12.2.1.2.3	FJ478929_s	1	1387	70	10	7	44	3	9	58	11	12	21	18	4	3	27	0	22	2	18	29	0	12	24	28	8	34	7	10	18	4	6	24	33	8	31	5	11	26	18	12	4	5	19	0	0	1
8	0.1.17.12.2.1.2.3.1	unclassified	0	1387	70	10	7	44	3	9	58	11	12	21	18	4	3	27	0	22	2	18	29	0	12	24	28	8	34	7	10	18	4	6	24	33	8	31	5	11	26	18	12	4	5	19	0	0	1
7	0.1.17.12.2.1.2.8	unclassified	1	209	14	3	0	10	3	1	6	1	0	3	3	0	0	5	0	4	0	4	10	0	2	0	4	1	2	4	3	5	0	1	6	3	1	6	0	1	6	2	1	2	0	0	0	0	0
8	0.1.17.12.2.1.2.8.1	unclassified	0	209	14	3	0	10	3	1	6	1	0	3	3	0	0	5	0	4	0	4	10	0	2	0	4	1	2	4	3	5	0	1	6	3	1	6	0	1	6	2	1	2	0	0	0	0	0
6	0.1.17.12.2.1.3	FJ479398_g	1	3	0	0	0	0	0	0	0	0	0	0	0	0	0	0	0	0	0	0	0	0	0	0	0	0	0	0	0	0	0	0	0	0	0	0	0	0	1	0	0	1	0	0	0	0	0
7	0.1.17.12.2.1.3.1	FJ479398_s	1	3	0	0	0	0	0	0	0	0	0	0	0	0	0	0	0	0	0	0	0	0	0	0	0	0	0	0	0	0	0	0	0	0	0	0	0	0	1	0	0	1	0	0	0	0	0
8	0.1.17.12.2.1.3.1.1	unclassified	0	3	0	0	0	0	0	0	0	0	0	0	0	0	0	0	0	0	0	0	0	0	0	0	0	0	0	0	0	0	0	0	0	0	0	0	0	0	1	0	0	1	0	0	0	0	0
6	0.1.17.12.2.1.4	unclassified	1	12	1	0	1	1	0	0	1	0	0	0	0	0	0	0	0	0	0	0	0	0	0	1	0	1	1	0	0	0	1	0	0	0	1	0	0	0	0	0	0	0	0	0	0	0	0
7	0.1.17.12.2.1.4.1	unclassified	1	12	1	0	1	1	0	0	1	0	0	0	0	0	0	0	0	0	0	0	0	0	0	1	0	1	1	0	0	0	1	0	0	0	1	0	0	0	0	0	0	0	0	0	0	0	0
8	0.1.17.12.2.1.4.1.1	unclassified	0	12	1	0	1	1	0	0	1	0	0	0	0	0	0	0	0	0	0	0	0	0	0	1	0	1	1	0	0	0	1	0	0	0	1	0	0	0	0	0	0	0	0	0	0	0	0
4	0.1.17.12.3	HM185886_o	1	108	9	1	0	4	0	0	6	0	1	3	1	0	0	1	0	1	0	2	3	0	1	1	0	0	3	0	1	2	0	1	4	1	0	4	1	0	2	2	1	1	1	1	0	0	0
5	0.1.17.12.3.1	HM185886_f	3	108	9	1	0	4	0	0	6	0	1	3	1	0	0	1	0	1	0	2	3	0	1	1	0	0	3	0	1	2	0	1	4	1	0	4	1	0	2	2	1	1	1	1	0	0	0
6	0.1.17.12.3.1.1	DQ083303_g	1	50	0	0	0	1	0	0	5	0	1	3	0	0	0	1	0	0	0	1	2	0	0	0	0	0	3	0	0	0	0	1	1	1	0	1	0	0	2	1	1	0	1	1	0	0	0
7	0.1.17.12.3.1.1.1	DQ083303_s	1	50	0	0	0	1	0	0	5	0	1	3	0	0	0	1	0	0	0	1	2	0	0	0	0	0	3	0	0	0	0	1	1	1	0	1	0	0	2	1	1	0	1	1	0	0	0
8	0.1.17.12.3.1.1.1.1	unclassified	0	50	0	0	0	1	0	0	5	0	1	3	0	0	0	1	0	0	0	1	2	0	0	0	0	0	3	0	0	0	0	1	1	1	0	1	0	0	2	1	1	0	1	1	0	0	0
6	0.1.17.12.3.1.4	HM185886_g	2	6	0	0	0	0	0	0	0	0	0	0	0	0	0	0	0	1	0	0	0	0	0	1	0	0	0	0	0	1	0	0	0	0	0	1	1	0	0	0	0	0	0	0	0	0	0
7	0.1.17.12.3.1.4.1	AM997514_s	1	1	0	0	0	0	0	0	0	0	0	0	0	0	0	0	0	0	0	0	0	0	0	0	0	0	0	0	0	0	0	0	0	0	0	1	0	0	0	0	0	0	0	0	0	0	0
8	0.1.17.12.3.1.4.1.1	unclassified	0	1	0	0	0	0	0	0	0	0	0	0	0	0	0	0	0	0	0	0	0	0	0	0	0	0	0	0	0	0	0	0	0	0	0	1	0	0	0	0	0	0	0	0	0	0	0
7	0.1.17.12.3.1.4.6	unclassified	1	5	0	0	0	0	0	0	0	0	0	0	0	0	0	0	0	1	0	0	0	0	0	1	0	0	0	0	0	1	0	0	0	0	0	0	1	0	0	0	0	0	0	0	0	0	0
8	0.1.17.12.3.1.4.6.1	unclassified	0	5	0	0	0	0	0	0	0	0	0	0	0	0	0	0	0	1	0	0	0	0	0	1	0	0	0	0	0	1	0	0	0	0	0	0	1	0	0	0	0	0	0	0	0	0	0
6	0.1.17.12.3.1.6	unclassified	1	52	9	1	0	3	0	0	1	0	0	0	1	0	0	0	0	0	0	1	1	0	1	0	0	0	0	0	1	1	0	0	3	0	0	2	0	0	0	1	0	1	0	0	0	0	0
7	0.1.17.12.3.1.6.1	unclassified	1	52	9	1	0	3	0	0	1	0	0	0	1	0	0	0	0	0	0	1	1	0	1	0	0	0	0	0	1	1	0	0	3	0	0	2	0	0	0	1	0	1	0	0	0	0	0
8	0.1.17.12.3.1.6.1.1	unclassified	0	52	9	1	0	3	0	0	1	0	0	0	1	0	0	0	0	0	0	1	1	0	1	0	0	0	0	0	1	1	0	0	3	0	0	2	0	0	0	1	0	1	0	0	0	0	0
4	0.1.17.12.4	unclassified	1	4	0	0	0	0	0	0	0	0	0	0	0	0	0	0	0	0	0	0	0	0	0	0	1	0	0	0	0	0	0	0	0	0	0	0	0	0	0	0	0	0	0	0	0	0	0
5	0.1.17.12.4.1	unclassified	1	4	0	0	0	0	0	0	0	0	0	0	0	0	0	0	0	0	0	0	0	0	0	0	1	0	0	0	0	0	0	0	0	0	0	0	0	0	0	0	0	0	0	0	0	0	0
6	0.1.17.12.4.1.1	unclassified	1	4	0	0	0	0	0	0	0	0	0	0	0	0	0	0	0	0	0	0	0	0	0	0	1	0	0	0	0	0	0	0	0	0	0	0	0	0	0	0	0	0	0	0	0	0	0
7	0.1.17.12.4.1.1.1	unclassified	1	4	0	0	0	0	0	0	0	0	0	0	0	0	0	0	0	0	0	0	0	0	0	0	1	0	0	0	0	0	0	0	0	0	0	0	0	0	0	0	0	0	0	0	0	0	0
8	0.1.17.12.4.1.1.1.1	unclassified	0	4	0	0	0	0	0	0	0	0	0	0	0	0	0	0	0	0	0	0	0	0	0	0	1	0	0	0	0	0	0	0	0	0	0	0	0	0	0	0	0	0	0	0	0	0	0
3	0.1.17.13	HM243779_c	4	2729	70	31	30	40	12	34	44	25	38	13	28	14	0	51	3	26	11	50	61	0	20	30	71	22	34	33	31	41	6	8	38	93	8	39	14	18	27	33	25	4	7	49	0	1	1
4	0.1.17.13.3	HM243779_o	1	371	15	3	1	7	0	4	12	4	1	3	3	2	0	7	0	7	0	5	12	0	3	7	12	5	4	9	3	7	1	3	4	10	1	3	2	1	5	3	1	0	2	6	0	0	0
5	0.1.17.13.3.1	HM243779_f	1	371	15	3	1	7	0	4	12	4	1	3	3	2	0	7	0	7	0	5	12	0	3	7	12	5	4	9	3	7	1	3	4	10	1	3	2	1	5	3	1	0	2	6	0	0	0
6	0.1.17.13.3.1.2	HM243779_g	2	371	15	3	1	7	0	4	12	4	1	3	3	2	0	7	0	7	0	5	12	0	3	7	12	5	4	9	3	7	1	3	4	10	1	3	2	1	5	3	1	0	2	6	0	0	0
7	0.1.17.13.3.1.2.27	HQ645155_s	1	19	4	0	0	0	0	0	0	0	0	0	0	0	0	0	0	1	0	0	0	0	0	0	0	0	0	1	0	0	1	0	0	0	0	1	0	0	0	0	0	0	0	0	0	0	0
8	0.1.17.13.3.1.2.27.1	unclassified	0	19	4	0	0	0	0	0	0	0	0	0	0	0	0	0	0	1	0	0	0	0	0	0	0	0	0	1	0	0	1	0	0	0	0	1	0	0	0	0	0	0	0	0	0	0	0
7	0.1.17.13.3.1.2.28	unclassified	1	352	11	3	1	7	0	4	12	4	1	3	3	2	0	7	0	6	0	5	12	0	3	7	12	5	4	8	3	7	0	3	4	10	1	2	2	1	5	3	1	0	2	6	0	0	0
8	0.1.17.13.3.1.2.28.1	unclassified	0	352	11	3	1	7	0	4	12	4	1	3	3	2	0	7	0	6	0	5	12	0	3	7	12	5	4	8	3	7	0	3	4	10	1	2	2	1	5	3	1	0	2	6	0	0	0
4	0.1.17.13.4	HQ445759_o	1	35	1	0	0	0	0	1	0	0	1	0	0	0	0	1	0	0	0	1	1	0	2	0	1	1	0	0	0	1	0	0	0	0	0	1	1	1	0	2	1	0	0	2	0	0	0
5	0.1.17.13.4.1	HQ445759_f	1	35	1	0	0	0	0	1	0	0	1	0	0	0	0	1	0	0	0	1	1	0	2	0	1	1	0	0	0	1	0	0	0	0	0	1	1	1	0	2	1	0	0	2	0	0	0
6	0.1.17.13.4.1.1	HQ445759_g	2	35	1	0	0	0	0	1	0	0	1	0	0	0	0	1	0	0	0	1	1	0	2	0	1	1	0	0	0	1	0	0	0	0	0	1	1	1	0	2	1	0	0	2	0	0	0
7	0.1.17.13.4.1.1.1	EU132293_s	1	27	1	0	0	0	0	0	0	0	1	0	0	0	0	1	0	0	0	1	0	0	2	0	1	1	0	0	0	1	0	0	0	0	0	1	1	1	0	1	1	0	0	2	0	0	0
8	0.1.17.13.4.1.1.1.1	unclassified	0	27	1	0	0	0	0	0	0	0	1	0	0	0	0	1	0	0	0	1	0	0	2	0	1	1	0	0	0	1	0	0	0	0	0	1	1	1	0	1	1	0	0	2	0	0	0
7	0.1.17.13.4.1.1.4	unclassified	1	8	0	0	0	0	0	1	0	0	0	0	0	0	0	0	0	0	0	0	1	0	0	0	0	0	0	0	0	0	0	0	0	0	0	0	0	0	0	1	0	0	0	0	0	0	0
8	0.1.17.13.4.1.1.4.1	unclassified	0	8	0	0	0	0	0	1	0	0	0	0	0	0	0	0	0	0	0	0	1	0	0	0	0	0	0	0	0	0	0	0	0	0	0	0	0	0	0	1	0	0	0	0	0	0	0
4	0.1.17.13.5	JF718667_o	1	2312	54	27	29	33	12	29	32	19	36	10	25	12	0	43	3	19	10	44	47	0	15	22	58	16	30	24	27	33	5	5	34	83	7	35	11	16	22	28	23	4	5	41	0	1	1
5	0.1.17.13.5.1	JF718667_f	4	2312	54	27	29	33	12	29	32	19	36	10	25	12	0	43	3	19	10	44	47	0	15	22	58	16	30	24	27	33	5	5	34	83	7	35	11	16	22	28	23	4	5	41	0	1	1
6	0.1.17.13.5.1.1	EU589288_g	4	483	8	5	1	5	2	5	8	4	4	2	8	1	0	13	0	8	2	7	13	0	3	4	19	4	3	8	5	8	0	4	4	13	2	7	5	1	7	11	3	2	0	9	0	0	0
7	0.1.17.13.5.1.1.4	EU131993_s	1	154	3	2	0	2	1	3	2	3	2	0	2	1	0	5	0	3	0	0	4	0	0	1	4	2	1	3	2	1	0	0	2	3	0	2	1	0	3	2	2	1	0	3	0	0	0
8	0.1.17.13.5.1.1.4.1	unclassified	0	154	3	2	0	2	1	3	2	3	2	0	2	1	0	5	0	3	0	0	4	0	0	1	4	2	1	3	2	1	0	0	2	3	0	2	1	0	3	2	2	1	0	3	0	0	0
7	0.1.17.13.5.1.1.5	EU132093_s	1	4	0	0	0	0	0	0	0	0	0	0	0	0	0	1	0	0	0	0	0	0	0	0	0	0	0	0	0	0	0	0	0	0	0	0	0	0	0	0	0	0	0	0	0	0	0
8	0.1.17.13.5.1.1.5.1	unclassified	0	4	0	0	0	0	0	0	0	0	0	0	0	0	0	1	0	0	0	0	0	0	0	0	0	0	0	0	0	0	0	0	0	0	0	0	0	0	0	0	0	0	0	0	0	0	0
7	0.1.17.13.5.1.1.7	EU589288_s	1	112	4	0	1	3	0	0	2	1	1	1	4	0	0	3	0	0	2	0	3	0	0	1	5	0	0	4	0	3	0	1	2	7	2	1	0	1	0	2	1	1	0	2	0	0	0
8	0.1.17.13.5.1.1.7.1	unclassified	0	112	4	0	1	3	0	0	2	1	1	1	4	0	0	3	0	0	2	0	3	0	0	1	5	0	0	4	0	3	0	1	2	7	2	1	0	1	0	2	1	1	0	2	0	0	0
7	0.1.17.13.5.1.1.8	unclassified	1	213	1	3	0	0	1	2	4	0	1	1	2	0	0	4	0	5	0	7	6	0	3	2	10	2	2	1	3	4	0	3	0	3	0	4	4	0	4	7	0	0	0	4	0	0	0
8	0.1.17.13.5.1.1.8.1	unclassified	0	213	1	3	0	0	1	2	4	0	1	1	2	0	0	4	0	5	0	7	6	0	3	2	10	2	2	1	3	4	0	3	0	3	0	4	4	0	4	7	0	0	0	4	0	0	0
6	0.1.17.13.5.1.3	JF718667_g	5	451	9	4	5	4	4	8	5	2	9	3	2	1	0	4	1	2	0	11	8	0	4	4	8	1	4	2	4	6	0	1	4	6	2	7	1	2	5	1	4	0	2	15	0	0	0
7	0.1.17.13.5.1.3.2	AY289398_s	1	1	0	0	0	0	0	0	0	0	0	0	0	0	0	0	0	0	0	0	0	0	0	0	0	0	0	0	0	1	0	0	0	0	0	0	0	0	0	0	0	0	0	0	0	0	0
8	0.1.17.13.5.1.3.2.1	unclassified	0	1	0	0	0	0	0	0	0	0	0	0	0	0	0	0	0	0	0	0	0	0	0	0	0	0	0	0	0	1	0	0	0	0	0	0	0	0	0	0	0	0	0	0	0	0	0
7	0.1.17.13.5.1.3.3	EF612358_s	1	18	4	0	1	0	0	0	0	0	0	0	0	0	0	0	0	0	0	1	1	0	0	0	0	0	0	1	0	0	0	0	0	0	0	0	0	0	0	0	0	0	0	1	0	0	0
8	0.1.17.13.5.1.3.3.1	unclassified	0	18	4	0	1	0	0	0	0	0	0	0	0	0	0	0	0	0	0	1	1	0	0	0	0	0	0	1	0	0	0	0	0	0	0	0	0	0	0	0	0	0	0	1	0	0	0
7	0.1.17.13.5.1.3.4	EU131941_s	1	12	0	0	1	0	0	0	0	0	0	0	0	0	0	0	0	0	0	1	0	0	0	0	0	0	1	0	0	0	0	0	0	0	0	0	0	0	0	0	0	0	0	1	0	0	0
8	0.1.17.13.5.1.3.4.1	unclassified	0	12	0	0	1	0	0	0	0	0	0	0	0	0	0	0	0	0	0	1	0	0	0	0	0	0	1	0	0	0	0	0	0	0	0	0	0	0	0	0	0	0	0	1	0	0	0
7	0.1.17.13.5.1.3.6	EU132094_s	1	2	0	0	0	0	0	0	0	0	0	0	0	0	0	0	0	0	0	0	0	0	0	0	0	0	0	0	0	0	0	0	0	0	0	0	0	0	1	0	0	0	0	0	0	0	0
8	0.1.17.13.5.1.3.6.1	unclassified	0	2	0	0	0	0	0	0	0	0	0	0	0	0	0	0	0	0	0	0	0	0	0	0	0	0	0	0	0	0	0	0	0	0	0	0	0	0	1	0	0	0	0	0	0	0	0
7	0.1.17.13.5.1.3.9	unclassified	1	418	5	4	3	4	4	8	5	2	9	3	2	1	0	4	1	2	0	9	7	0	4	4	8	1	3	1	4	5	0	1	4	6	2	7	1	2	4	1	4	0	2	13	0	0	0
8	0.1.17.13.5.1.3.9.1	unclassified	0	418	5	4	3	4	4	8	5	2	9	3	2	1	0	4	1	2	0	9	7	0	4	4	8	1	3	1	4	5	0	1	4	6	2	7	1	2	4	1	4	0	2	13	0	0	0
6	0.1.17.13.5.1.4	JF833473_g	3	225	7	2	5	2	1	1	4	0	2	1	1	1	0	6	0	0	0	7	2	0	6	1	3	0	3	3	2	8	0	0	1	10	0	0	0	0	2	0	1	1	0	3	0	0	0
7	0.1.17.13.5.1.4.1	EF492905_s	1	174	5	2	3	2	1	1	0	0	1	1	1	1	0	6	0	0	0	6	2	0	6	1	3	0	3	1	2	6	0	0	1	8	0	0	0	0	2	0	0	1	0	2	0	0	0
8	0.1.17.13.5.1.4.1.1	unclassified	0	174	5	2	3	2	1	1	0	0	1	1	1	1	0	6	0	0	0	6	2	0	6	1	3	0	3	1	2	6	0	0	1	8	0	0	0	0	2	0	0	1	0	2	0	0	0
7	0.1.17.13.5.1.4.4	JF833473_s	1	1	0	0	0	0	0	0	0	0	0	0	0	0	0	0	0	0	0	0	0	0	0	0	0	0	0	0	0	0	0	0	0	0	0	0	0	0	0	0	0	0	0	0	0	0	0
8	0.1.17.13.5.1.4.4.1	unclassified	0	1	0	0	0	0	0	0	0	0	0	0	0	0	0	0	0	0	0	0	0	0	0	0	0	0	0	0	0	0	0	0	0	0	0	0	0	0	0	0	0	0	0	0	0	0	0
7	0.1.17.13.5.1.4.5	unclassified	1	50	2	0	2	0	0	0	4	0	1	0	0	0	0	0	0	0	0	1	0	0	0	0	0	0	0	2	0	2	0	0	0	2	0	0	0	0	0	0	1	0	0	1	0	0	0
8	0.1.17.13.5.1.4.5.1	unclassified	0	50	2	0	2	0	0	0	4	0	1	0	0	0	0	0	0	0	0	1	0	0	0	0	0	0	0	2	0	2	0	0	0	2	0	0	0	0	0	0	1	0	0	1	0	0	0
6	0.1.17.13.5.1.6	unclassified	1	1153	30	16	18	22	5	15	15	13	21	4	14	9	0	20	2	9	8	19	24	0	2	13	28	11	20	11	16	11	5	0	25	54	3	21	5	13	8	16	15	1	3	14	0	1	1
7	0.1.17.13.5.1.6.1	unclassified	1	1153	30	16	18	22	5	15	15	13	21	4	14	9	0	20	2	9	8	19	24	0	2	13	28	11	20	11	16	11	5	0	25	54	3	21	5	13	8	16	15	1	3	14	0	1	1
8	0.1.17.13.5.1.6.1.1	unclassified	0	1153	30	16	18	22	5	15	15	13	21	4	14	9	0	20	2	9	8	19	24	0	2	13	28	11	20	11	16	11	5	0	25	54	3	21	5	13	8	16	15	1	3	14	0	1	1
4	0.1.17.13.6	unclassified	1	11	0	1	0	0	0	0	0	2	0	0	0	0	0	0	0	0	1	0	1	0	0	1	0	0	0	0	1	0	0	0	0	0	0	0	0	0	0	0	0	0	0	0	0	0	0
5	0.1.17.13.6.1	unclassified	1	11	0	1	0	0	0	0	0	2	0	0	0	0	0	0	0	0	1	0	1	0	0	1	0	0	0	0	1	0	0	0	0	0	0	0	0	0	0	0	0	0	0	0	0	0	0
6	0.1.17.13.6.1.1	unclassified	1	11	0	1	0	0	0	0	0	2	0	0	0	0	0	0	0	0	1	0	1	0	0	1	0	0	0	0	1	0	0	0	0	0	0	0	0	0	0	0	0	0	0	0	0	0	0
7	0.1.17.13.6.1.1.1	unclassified	1	11	0	1	0	0	0	0	0	2	0	0	0	0	0	0	0	0	1	0	1	0	0	1	0	0	0	0	1	0	0	0	0	0	0	0	0	0	0	0	0	0	0	0	0	0	0
8	0.1.17.13.6.1.1.1.1	unclassified	0	11	0	1	0	0	0	0	0	2	0	0	0	0	0	0	0	0	1	0	1	0	0	1	0	0	0	0	1	0	0	0	0	0	0	0	0	0	0	0	0	0	0	0	0	0	0
3	0.1.17.14	HQ166644_c	1	594	26	3	3	11	2	5	23	3	5	10	9	2	0	6	0	6	4	11	11	0	1	3	7	2	0	9	3	10	2	2	2	21	1	8	3	3	7	16	5	4	3	5	0	0	0
4	0.1.17.14.1	HQ166644_o	1	594	26	3	3	11	2	5	23	3	5	10	9	2	0	6	0	6	4	11	11	0	1	3	7	2	0	9	3	10	2	2	2	21	1	8	3	3	7	16	5	4	3	5	0	0	0
5	0.1.17.14.1.1	HQ166644_f	2	594	26	3	3	11	2	5	23	3	5	10	9	2	0	6	0	6	4	11	11	0	1	3	7	2	0	9	3	10	2	2	2	21	1	8	3	3	7	16	5	4	3	5	0	0	0
6	0.1.17.14.1.1.2	HQ166644_g	4	546	23	3	3	10	2	5	22	3	4	8	9	2	0	6	0	4	4	11	11	0	1	3	7	2	0	7	3	10	1	2	2	17	1	8	3	3	7	14	4	4	3	4	0	0	0
7	0.1.17.14.1.1.2.1	EF019795_s	1	27	0	1	0	0	0	0	1	0	1	0	0	0	0	1	0	0	0	0	1	0	0	0	1	0	0	1	1	1	0	0	0	0	0	0	0	0	1	0	0	0	1	1	0	0	0
8	0.1.17.14.1.1.2.1.1	unclassified	0	27	0	1	0	0	0	0	1	0	1	0	0	0	0	1	0	0	0	0	1	0	0	0	1	0	0	1	1	1	0	0	0	0	0	0	0	0	1	0	0	0	1	1	0	0	0
7	0.1.17.14.1.1.2.2	EU043622_s	1	16	1	0	0	2	0	0	2	0	1	0	1	0	0	0	0	0	0	0	0	0	0	0	0	0	0	0	0	1	0	0	0	0	0	0	0	0	0	1	1	0	0	0	0	0	0
8	0.1.17.14.1.1.2.2.1	unclassified	0	16	1	0	0	2	0	0	2	0	1	0	1	0	0	0	0	0	0	0	0	0	0	0	0	0	0	0	0	1	0	0	0	0	0	0	0	0	0	1	1	0	0	0	0	0	0
7	0.1.17.14.1.1.2.3	EU132197_s	1	5	0	0	0	0	0	0	0	0	0	0	0	0	0	0	0	0	0	0	0	0	0	0	0	0	0	0	0	0	0	0	0	0	0	0	0	0	0	0	0	0	0	0	0	0	0
8	0.1.17.14.1.1.2.3.1	unclassified	0	5	0	0	0	0	0	0	0	0	0	0	0	0	0	0	0	0	0	0	0	0	0	0	0	0	0	0	0	0	0	0	0	0	0	0	0	0	0	0	0	0	0	0	0	0	0
7	0.1.17.14.1.1.2.6	unclassified	1	498	22	2	3	8	2	5	19	3	2	8	8	2	0	5	0	4	4	11	10	0	1	3	6	2	0	6	2	8	1	2	2	17	1	8	3	3	6	13	3	4	2	3	0	0	0
8	0.1.17.14.1.1.2.6.1	unclassified	0	498	22	2	3	8	2	5	19	3	2	8	8	2	0	5	0	4	4	11	10	0	1	3	6	2	0	6	2	8	1	2	2	17	1	8	3	3	6	13	3	4	2	3	0	0	0
6	0.1.17.14.1.1.3	unclassified	1	48	3	0	0	1	0	0	1	0	1	2	0	0	0	0	0	2	0	0	0	0	0	0	0	0	0	2	0	0	1	0	0	4	0	0	0	0	0	2	1	0	0	1	0	0	0
7	0.1.17.14.1.1.3.1	unclassified	1	48	3	0	0	1	0	0	1	0	1	2	0	0	0	0	0	2	0	0	0	0	0	0	0	0	0	2	0	0	1	0	0	4	0	0	0	0	0	2	1	0	0	1	0	0	0
8	0.1.17.14.1.1.3.1.1	unclassified	0	48	3	0	0	1	0	0	1	0	1	2	0	0	0	0	0	2	0	0	0	0	0	0	0	0	0	2	0	0	1	0	0	4	0	0	0	0	0	2	1	0	0	1	0	0	0
3	0.1.17.15	HQ645210_c	1	14722	470	85	126	144	90	111	239	135	144	97	135	58	3	376	4	153	91	256	156	3	146	92	249	87	88	207	85	51	36	25	46	124	28	42	32	49	83	248	192	17	58	200	0	0	26
4	0.1.17.15.1	HQ645210_o	1	14722	470	85	126	144	90	111	239	135	144	97	135	58	3	376	4	153	91	256	156	3	146	92	249	87	88	207	85	51	36	25	46	124	28	42	32	49	83	248	192	17	58	200	0	0	26
5	0.1.17.15.1.1	HQ645210_f	5	14722	470	85	126	144	90	111	239	135	144	97	135	58	3	376	4	153	91	256	156	3	146	92	249	87	88	207	85	51	36	25	46	124	28	42	32	49	83	248	192	17	58	200	0	0	26
6	0.1.17.15.1.1.1	DQ378243_g	1	3	0	0	0	0	0	0	0	0	0	0	0	0	0	0	0	0	0	0	0	0	0	0	0	0	0	0	0	1	1	0	0	0	0	0	0	0	0	0	0	0	0	0	0	0	0
7	0.1.17.15.1.1.1.3	EU132246_s	1	3	0	0	0	0	0	0	0	0	0	0	0	0	0	0	0	0	0	0	0	0	0	0	0	0	0	0	0	1	1	0	0	0	0	0	0	0	0	0	0	0	0	0	0	0	0
8	0.1.17.15.1.1.1.3.1	unclassified	0	3	0	0	0	0	0	0	0	0	0	0	0	0	0	0	0	0	0	0	0	0	0	0	0	0	0	0	0	1	1	0	0	0	0	0	0	0	0	0	0	0	0	0	0	0	0
6	0.1.17.15.1.1.4	EU676413_g	2	43	2	0	0	0	0	0	3	0	0	0	0	0	0	0	0	0	0	1	0	0	0	1	3	0	0	0	0	1	0	0	0	1	0	1	0	0	0	3	0	0	0	1	0	0	0
7	0.1.17.15.1.1.4.1	AY493935_s	1	17	0	0	0	0	0	0	1	0	0	0	0	0	0	0	0	0	0	1	0	0	0	0	1	0	0	0	0	1	0	0	0	1	0	0	0	0	0	2	0	0	0	0	0	0	0
8	0.1.17.15.1.1.4.1.1	unclassified	0	17	0	0	0	0	0	0	1	0	0	0	0	0	0	0	0	0	0	1	0	0	0	0	1	0	0	0	0	1	0	0	0	1	0	0	0	0	0	2	0	0	0	0	0	0	0
7	0.1.17.15.1.1.4.4	unclassified	1	26	2	0	0	0	0	0	2	0	0	0	0	0	0	0	0	0	0	0	0	0	0	1	2	0	0	0	0	0	0	0	0	0	0	1	0	0	0	1	0	0	0	1	0	0	0
8	0.1.17.15.1.1.4.4.1	unclassified	0	26	2	0	0	0	0	0	2	0	0	0	0	0	0	0	0	0	0	0	0	0	0	1	2	0	0	0	0	0	0	0	0	0	0	1	0	0	0	1	0	0	0	1	0	0	0
6	0.1.17.15.1.1.7	HQ190481_g	14	4773	175	22	47	49	47	37	76	54	47	39	47	20	1	122	2	49	44	66	61	2	47	34	98	20	17	87	22	10	13	9	17	11	11	9	12	15	18	92	71	5	29	58	0	0	11
7	0.1.17.15.1.1.7.1	AY289394_s	1	1139	47	9	16	10	9	5	21	13	16	7	16	2	0	32	0	5	13	3	13	0	22	6	0	7	5	23	9	1	5	0	4	5	2	1	2	3	8	20	19	0	6	13	0	0	5
8	0.1.17.15.1.1.7.1.1	unclassified	0	1139	47	9	16	10	9	5	21	13	16	7	16	2	0	32	0	5	13	3	13	0	22	6	0	7	5	23	9	1	5	0	4	5	2	1	2	3	8	20	19	0	6	13	0	0	5
7	0.1.17.15.1.1.7.2	AY921718_s	1	3	0	0	0	0	0	0	0	0	0	0	0	0	0	0	0	0	0	0	0	0	0	0	0	0	0	0	0	0	0	0	0	0	0	0	0	0	0	0	0	0	0	0	0	0	0
8	0.1.17.15.1.1.7.2.1	unclassified	0	3	0	0	0	0	0	0	0	0	0	0	0	0	0	0	0	0	0	0	0	0	0	0	0	0	0	0	0	0	0	0	0	0	0	0	0	0	0	0	0	0	0	0	0	0	0
7	0.1.17.15.1.1.7.3	AY921884_s	1	90	3	0	0	1	0	0	4	3	0	0	2	0	0	3	0	0	0	2	1	0	0	1	6	0	1	1	0	0	0	0	0	0	0	0	0	0	0	0	0	1	0	0	0	0	1
8	0.1.17.15.1.1.7.3.1	unclassified	0	90	3	0	0	1	0	0	4	3	0	0	2	0	0	3	0	0	0	2	1	0	0	1	6	0	1	1	0	0	0	0	0	0	0	0	0	0	0	0	0	1	0	0	0	0	1
7	0.1.17.15.1.1.7.4	AY921896_s	1	1	0	0	0	0	0	0	0	0	0	0	0	0	0	0	0	0	0	0	0	0	0	0	0	0	0	0	0	0	0	0	0	0	0	0	0	0	0	0	0	0	0	0	0	0	0
8	0.1.17.15.1.1.7.4.1	unclassified	0	1	0	0	0	0	0	0	0	0	0	0	0	0	0	0	0	0	0	0	0	0	0	0	0	0	0	0	0	0	0	0	0	0	0	0	0	0	0	0	0	0	0	0	0	0	0
7	0.1.17.15.1.1.7.6	DQ297981_s	1	71	1	0	0	1	0	1	0	1	0	1	0	0	0	1	0	0	0	1	2	0	1	1	3	0	0	1	0	1	0	0	2	0	0	1	0	0	0	2	0	0	0	0	0	0	0
8	0.1.17.15.1.1.7.6.1	unclassified	0	71	1	0	0	1	0	1	0	1	0	1	0	0	0	1	0	0	0	1	2	0	1	1	3	0	0	1	0	1	0	0	2	0	0	1	0	0	0	2	0	0	0	0	0	0	0
7	0.1.17.15.1.1.7.7	DQ378223_s	1	1	0	0	0	0	0	0	0	0	0	0	0	0	0	0	0	0	0	0	0	0	0	0	0	0	0	0	0	0	0	0	0	0	0	0	0	0	0	0	0	0	0	0	0	0	0
8	0.1.17.15.1.1.7.7.1	unclassified	0	1	0	0	0	0	0	0	0	0	0	0	0	0	0	0	0	0	0	0	0	0	0	0	0	0	0	0	0	0	0	0	0	0	0	0	0	0	0	0	0	0	0	0	0	0	0
7	0.1.17.15.1.1.7.14	EU335217_s	1	24	1	1	0	0	0	0	1	0	0	0	0	1	0	0	0	2	1	0	0	0	0	0	1	0	0	0	1	0	0	0	0	1	0	0	0	0	0	0	0	0	0	0	0	0	0
8	0.1.17.15.1.1.7.14.1	unclassified	0	24	1	1	0	0	0	0	1	0	0	0	0	1	0	0	0	2	1	0	0	0	0	0	1	0	0	0	1	0	0	0	0	1	0	0	0	0	0	0	0	0	0	0	0	0	0
7	0.1.17.15.1.1.7.15	EU589261_s	1	107	1	1	0	2	1	0	3	3	0	0	0	0	0	2	0	0	0	1	1	0	1	2	0	0	1	1	1	0	0	1	2	0	0	0	0	1	3	4	8	1	1	0	0	0	0
8	0.1.17.15.1.1.7.15.1	unclassified	0	107	1	1	0	2	1	0	3	3	0	0	0	0	0	2	0	0	0	1	1	0	1	2	0	0	1	1	1	0	0	1	2	0	0	0	0	1	3	4	8	1	1	0	0	0	0
7	0.1.17.15.1.1.7.17	FJ478713_s	1	1	0	0	0	0	0	0	0	0	0	0	0	0	0	0	0	0	0	0	0	0	0	0	0	0	0	0	0	0	0	0	0	0	0	0	0	0	0	0	0	0	0	0	0	0	0
8	0.1.17.15.1.1.7.17.1	unclassified	0	1	0	0	0	0	0	0	0	0	0	0	0	0	0	0	0	0	0	0	0	0	0	0	0	0	0	0	0	0	0	0	0	0	0	0	0	0	0	0	0	0	0	0	0	0	0
7	0.1.17.15.1.1.7.18	FJ479007_s	1	4	0	0	0	0	0	0	0	0	0	0	0	0	0	0	0	1	0	0	0	0	0	0	0	0	0	0	0	0	0	0	0	0	0	0	0	0	0	0	0	0	0	0	0	0	0
8	0.1.17.15.1.1.7.18.1	unclassified	0	4	0	0	0	0	0	0	0	0	0	0	0	0	0	0	0	1	0	0	0	0	0	0	0	0	0	0	0	0	0	0	0	0	0	0	0	0	0	0	0	0	0	0	0	0	0
7	0.1.17.15.1.1.7.22	GQ396911_s	1	10	0	0	0	0	0	0	0	0	0	0	0	0	0	0	0	0	0	0	0	0	1	0	0	0	0	1	0	0	1	0	1	0	0	0	0	0	0	0	0	0	0	0	0	0	0
8	0.1.17.15.1.1.7.22.1	unclassified	0	10	0	0	0	0	0	0	0	0	0	0	0	0	0	0	0	0	0	0	0	0	1	0	0	0	0	1	0	0	1	0	1	0	0	0	0	0	0	0	0	0	0	0	0	0	0
7	0.1.17.15.1.1.7.23	HQ183988_s	1	1	0	0	0	0	0	0	0	0	1	0	0	0	0	0	0	0	0	0	0	0	0	0	0	0	0	0	0	0	0	0	0	0	0	0	0	0	0	0	0	0	0	0	0	0	0
8	0.1.17.15.1.1.7.23.1	unclassified	0	1	0	0	0	0	0	0	0	0	1	0	0	0	0	0	0	0	0	0	0	0	0	0	0	0	0	0	0	0	0	0	0	0	0	0	0	0	0	0	0	0	0	0	0	0	0
7	0.1.17.15.1.1.7.24	HQ190351_s	1	19	0	0	1	0	0	0	1	0	0	0	0	0	0	0	0	0	1	2	1	0	0	0	0	0	0	0	0	0	0	0	0	0	0	0	0	0	0	7	0	0	0	0	0	0	0
8	0.1.17.15.1.1.7.24.1	unclassified	0	19	0	0	1	0	0	0	1	0	0	0	0	0	0	0	0	0	1	2	1	0	0	0	0	0	0	0	0	0	0	0	0	0	0	0	0	0	0	7	0	0	0	0	0	0	0
7	0.1.17.15.1.1.7.26	unclassified	1	3302	122	11	30	35	37	31	46	34	30	31	29	17	1	84	2	41	29	57	43	2	22	24	88	13	10	60	11	8	7	8	8	5	9	7	10	11	7	59	44	3	22	45	0	0	5
8	0.1.17.15.1.1.7.26.1	unclassified	0	3302	122	11	30	35	37	31	46	34	30	31	29	17	1	84	2	41	29	57	43	2	22	24	88	13	10	60	11	8	7	8	8	5	9	7	10	11	7	59	44	3	22	45	0	0	5
6	0.1.17.15.1.1.8	HQ645210_g	11	2191	51	18	9	25	9	14	28	11	19	14	27	13	0	56	0	14	11	41	20	0	23	18	33	16	15	37	18	12	6	2	10	39	4	7	8	11	17	27	32	0	8	35	0	0	1
7	0.1.17.15.1.1.8.2	AB240251_s	1	33	1	2	1	0	0	0	0	0	1	0	0	0	0	1	0	0	0	0	0	0	2	1	3	0	1	2	2	0	0	0	0	1	0	0	0	2	0	0	1	0	0	1	0	0	0
8	0.1.17.15.1.1.8.2.1	unclassified	0	33	1	2	1	0	0	0	0	0	1	0	0	0	0	1	0	0	0	0	0	0	2	1	3	0	1	2	2	0	0	0	0	1	0	0	0	2	0	0	1	0	0	1	0	0	0
7	0.1.17.15.1.1.8.4	EF515898_s	1	336	3	2	2	5	0	4	0	3	1	2	3	1	0	11	0	2	0	13	3	0	2	0	2	3	2	3	2	1	1	0	1	4	0	2	0	3	3	3	4	0	1	7	0	0	0
8	0.1.17.15.1.1.8.4.1	unclassified	0	336	3	2	2	5	0	4	0	3	1	2	3	1	0	11	0	2	0	13	3	0	2	0	2	3	2	3	2	1	1	0	1	4	0	2	0	3	3	3	4	0	1	7	0	0	0
7	0.1.17.15.1.1.8.5	EF515929_s	1	57	1	0	0	0	0	0	0	0	0	0	0	0	0	0	0	1	0	1	0	0	1	0	0	0	0	1	0	0	0	0	0	0	0	0	0	0	0	0	0	0	0	0	0	0	0
8	0.1.17.15.1.1.8.5.1	unclassified	0	57	1	0	0	0	0	0	0	0	0	0	0	0	0	0	0	1	0	1	0	0	1	0	0	0	0	1	0	0	0	0	0	0	0	0	0	0	0	0	0	0	0	0	0	0	0
7	0.1.17.15.1.1.8.6	EF516616_s	1	10	0	0	0	0	0	0	1	0	0	0	0	0	0	0	0	0	0	0	0	0	0	0	1	0	0	0	0	0	0	0	0	0	0	0	0	0	0	0	0	0	0	0	0	0	0
8	0.1.17.15.1.1.8.6.1	unclassified	0	10	0	0	0	0	0	0	1	0	0	0	0	0	0	0	0	0	0	0	0	0	0	0	1	0	0	0	0	0	0	0	0	0	0	0	0	0	0	0	0	0	0	0	0	0	0
7	0.1.17.15.1.1.8.7	EF516669_s	1	1	0	0	0	0	0	0	0	0	0	0	0	0	0	0	0	0	0	0	0	0	0	0	0	0	0	0	0	0	0	0	0	0	0	0	0	0	0	0	0	0	0	1	0	0	0
8	0.1.17.15.1.1.8.7.1	unclassified	0	1	0	0	0	0	0	0	0	0	0	0	0	0	0	0	0	0	0	0	0	0	0	0	0	0	0	0	0	0	0	0	0	0	0	0	0	0	0	0	0	0	0	1	0	0	0
7	0.1.17.15.1.1.8.9	EU335376_s	1	74	1	0	0	1	1	2	1	1	1	1	1	0	0	3	0	1	0	0	0	0	0	0	3	0	0	0	0	1	0	1	0	1	0	1	0	1	0	3	0	0	0	1	0	0	0
8	0.1.17.15.1.1.8.9.1	unclassified	0	74	1	0	0	1	1	2	1	1	1	1	1	0	0	3	0	1	0	0	0	0	0	0	3	0	0	0	0	1	0	1	0	1	0	1	0	1	0	3	0	0	0	1	0	0	0
7	0.1.17.15.1.1.8.10	EU589299_s	1	1	0	0	0	0	0	0	0	0	0	0	0	0	0	0	0	0	0	0	0	0	1	0	0	0	0	0	0	0	0	0	0	0	0	0	0	0	0	0	0	0	0	0	0	0	0
8	0.1.17.15.1.1.8.10.1	unclassified	0	1	0	0	0	0	0	0	0	0	0	0	0	0	0	0	0	0	0	0	0	0	1	0	0	0	0	0	0	0	0	0	0	0	0	0	0	0	0	0	0	0	0	0	0	0	0
7	0.1.17.15.1.1.8.11	EU881318_s	1	103	4	1	0	0	0	0	4	0	0	1	2	0	0	3	0	0	0	1	1	0	0	1	1	2	1	2	1	3	1	0	1	8	0	1	0	0	4	1	1	0	0	1	0	0	0
8	0.1.17.15.1.1.8.11.1	unclassified	0	103	4	1	0	0	0	0	4	0	0	1	2	0	0	3	0	0	0	1	1	0	0	1	1	2	1	2	1	3	1	0	1	8	0	1	0	0	4	1	1	0	0	1	0	0	0
7	0.1.17.15.1.1.8.12	EU979112_s	1	21	1	0	0	0	0	0	1	3	0	0	0	0	0	1	0	0	0	0	0	0	0	1	0	0	0	1	0	1	0	0	2	1	0	0	0	0	1	0	0	0	0	0	0	0	0
8	0.1.17.15.1.1.8.12.1	unclassified	0	21	1	0	0	0	0	0	1	3	0	0	0	0	0	1	0	0	0	0	0	0	0	1	0	0	0	1	0	1	0	0	2	1	0	0	0	0	1	0	0	0	0	0	0	0	0
7	0.1.17.15.1.1.8.13	FJ004768_s	1	98	6	2	0	1	3	0	0	0	0	3	1	1	0	5	0	2	0	0	1	0	0	0	8	0	2	3	2	0	0	0	1	8	0	0	1	0	2	1	0	0	0	0	0	0	0
8	0.1.17.15.1.1.8.13.1	unclassified	0	98	6	2	0	1	3	0	0	0	0	3	1	1	0	5	0	2	0	0	1	0	0	0	8	0	2	3	2	0	0	0	1	8	0	0	1	0	2	1	0	0	0	0	0	0	0
7	0.1.17.15.1.1.8.15	unclassified	1	1457	34	11	6	18	5	8	21	4	16	7	20	11	0	32	0	8	11	26	15	0	17	15	15	11	9	25	11	6	4	1	5	16	4	3	7	5	7	19	26	0	7	24	0	0	1
8	0.1.17.15.1.1.8.15.1	unclassified	0	1457	34	11	6	18	5	8	21	4	16	7	20	11	0	32	0	8	11	26	15	0	17	15	15	11	9	25	11	6	4	1	5	16	4	3	7	5	7	19	26	0	7	24	0	0	1
6	0.1.17.15.1.1.10	unclassified	1	7712	242	45	70	70	34	60	132	70	78	44	61	25	2	198	2	90	36	148	75	1	76	39	115	51	56	83	45	27	16	14	19	73	13	25	12	23	48	126	89	12	21	106	0	0	14
7	0.1.17.15.1.1.10.1	unclassified	1	7712	242	45	70	70	34	60	132	70	78	44	61	25	2	198	2	90	36	148	75	1	76	39	115	51	56	83	45	27	16	14	19	73	13	25	12	23	48	126	89	12	21	106	0	0	14
8	0.1.17.15.1.1.10.1.1	unclassified	0	7712	242	45	70	70	34	60	132	70	78	44	61	25	2	198	2	90	36	148	75	1	76	39	115	51	56	83	45	27	16	14	19	73	13	25	12	23	48	126	89	12	21	106	0	0	14
3	0.1.17.16	Holophagae	1	8	0	0	0	2	0	0	0	0	0	0	0	0	0	0	0	0	0	0	0	0	0	0	0	0	0	0	0	0	0	0	0	0	0	0	0	1	0	0	0	0	0	0	0	0	0
4	0.1.17.16.2	Holophagales	1	8	0	0	0	2	0	0	0	0	0	0	0	0	0	0	0	0	0	0	0	0	0	0	0	0	0	0	0	0	0	0	0	0	0	0	0	1	0	0	0	0	0	0	0	0	0
5	0.1.17.16.2.2	Holophagaceae	1	8	0	0	0	2	0	0	0	0	0	0	0	0	0	0	0	0	0	0	0	0	0	0	0	0	0	0	0	0	0	0	0	0	0	0	0	1	0	0	0	0	0	0	0	0	0
6	0.1.17.16.2.2.4	Holophaga	3	8	0	0	0	2	0	0	0	0	0	0	0	0	0	0	0	0	0	0	0	0	0	0	0	0	0	0	0	0	0	0	0	0	0	0	0	1	0	0	0	0	0	0	0	0	0
7	0.1.17.16.2.2.4.16	GU169059_s	1	1	0	0	0	1	0	0	0	0	0	0	0	0	0	0	0	0	0	0	0	0	0	0	0	0	0	0	0	0	0	0	0	0	0	0	0	0	0	0	0	0	0	0	0	0	0
8	0.1.17.16.2.2.4.16.1	unclassified	0	1	0	0	0	1	0	0	0	0	0	0	0	0	0	0	0	0	0	0	0	0	0	0	0	0	0	0	0	0	0	0	0	0	0	0	0	0	0	0	0	0	0	0	0	0	0
7	0.1.17.16.2.2.4.19	HM141884_s	1	1	0	0	0	0	0	0	0	0	0	0	0	0	0	0	0	0	0	0	0	0	0	0	0	0	0	0	0	0	0	0	0	0	0	0	0	0	0	0	0	0	0	0	0	0	0
8	0.1.17.16.2.2.4.19.1	unclassified	0	1	0	0	0	0	0	0	0	0	0	0	0	0	0	0	0	0	0	0	0	0	0	0	0	0	0	0	0	0	0	0	0	0	0	0	0	0	0	0	0	0	0	0	0	0	0
7	0.1.17.16.2.2.4.21	unclassified	1	6	0	0	0	1	0	0	0	0	0	0	0	0	0	0	0	0	0	0	0	0	0	0	0	0	0	0	0	0	0	0	0	0	0	0	0	1	0	0	0	0	0	0	0	0	0
8	0.1.17.16.2.2.4.21.1	unclassified	0	6	0	0	0	1	0	0	0	0	0	0	0	0	0	0	0	0	0	0	0	0	0	0	0	0	0	0	0	0	0	0	0	0	0	0	0	1	0	0	0	0	0	0	0	0	0
3	0.1.17.17	Solibacteres	3	54687	2439	727	380	1310	404	493	1258	470	620	36	700	10	1000	1036	1173	791	10	985	1211	642	663	626	1073	491	740	623	727	595	274	436	596	122	504	718	215	547	748	862	1006	8	6	1017	553	427	2491
4	0.1.17.17.1	EU445199_o	4	1343	29	6	20	29	7	8	21	4	17	11	6	3	0	10	3	11	2	23	23	0	25	16	12	16	10	5	6	11	6	23	13	91	21	8	4	30	8	6	18	1	1	14	0	1	2
5	0.1.17.17.1.6	EU445199_f	3	903	16	5	15	24	6	6	15	3	14	10	2	3	0	6	1	6	2	18	23	0	20	11	8	13	9	3	5	11	5	19	13	61	16	6	4	22	3	5	8	1	1	8	0	0	2
6	0.1.17.17.1.6.1	DQ451510_g	4	118	2	1	3	4	0	3	4	0	1	3	0	0	0	0	1	0	0	2	4	0	2	1	0	1	0	0	1	0	0	1	3	5	4	1	0	4	0	2	1	0	0	0	0	0	2
7	0.1.17.17.1.6.1.2	AM934751_s	1	17	0	0	0	1	0	2	0	0	1	1	0	0	0	0	0	0	0	0	1	0	0	0	0	0	0	0	0	0	0	0	2	0	0	1	0	0	0	1	0	0	0	0	0	0	0
8	0.1.17.17.1.6.1.2.1	unclassified	0	17	0	0	0	1	0	2	0	0	1	1	0	0	0	0	0	0	0	0	1	0	0	0	0	0	0	0	0	0	0	0	2	0	0	1	0	0	0	1	0	0	0	0	0	0	0
7	0.1.17.17.1.6.1.5	DQ451510_s	1	44	0	0	2	0	0	1	4	0	0	0	0	0	0	0	0	0	0	0	1	0	1	1	0	1	0	0	0	0	0	1	0	2	3	0	0	3	0	0	1	0	0	0	0	0	1
8	0.1.17.17.1.6.1.5.1	unclassified	0	44	0	0	2	0	0	1	4	0	0	0	0	0	0	0	0	0	0	0	1	0	1	1	0	1	0	0	0	0	0	1	0	2	3	0	0	3	0	0	1	0	0	0	0	0	1
7	0.1.17.17.1.6.1.8	EF018377_s	1	2	0	0	0	0	0	0	0	0	0	0	0	0	0	0	0	0	0	0	0	0	0	0	0	0	0	0	0	0	0	0	0	1	1	0	0	0	0	0	0	0	0	0	0	0	0
8	0.1.17.17.1.6.1.8.1	unclassified	0	2	0	0	0	0	0	0	0	0	0	0	0	0	0	0	0	0	0	0	0	0	0	0	0	0	0	0	0	0	0	0	0	1	1	0	0	0	0	0	0	0	0	0	0	0	0
7	0.1.17.17.1.6.1.15	unclassified	1	55	2	1	1	3	0	0	0	0	0	2	0	0	0	0	1	0	0	2	2	0	1	0	0	0	0	0	1	0	0	0	1	2	0	0	0	1	0	1	0	0	0	0	0	0	1
8	0.1.17.17.1.6.1.15.1	unclassified	0	55	2	1	1	3	0	0	0	0	0	2	0	0	0	0	1	0	0	2	2	0	1	0	0	0	0	0	1	0	0	0	1	2	0	0	0	1	0	1	0	0	0	0	0	0	1
6	0.1.17.17.1.6.2	EU445199_g	15	675	13	4	12	14	5	3	9	3	13	7	1	3	0	6	0	5	2	13	17	0	14	9	7	11	7	2	4	9	4	16	9	53	12	4	4	17	3	3	6	1	1	5	0	0	0
7	0.1.17.17.1.6.2.1	AB262724_s	1	3	0	0	0	0	0	0	0	0	0	0	0	0	0	0	0	0	0	0	0	0	0	0	0	0	0	0	0	0	0	1	0	0	1	0	0	0	0	0	0	0	0	0	0	0	0
8	0.1.17.17.1.6.2.1.1	unclassified	0	3	0	0	0	0	0	0	0	0	0	0	0	0	0	0	0	0	0	0	0	0	0	0	0	0	0	0	0	0	0	1	0	0	1	0	0	0	0	0	0	0	0	0	0	0	0
7	0.1.17.17.1.6.2.3	AJ292584_s	1	3	0	0	0	0	0	0	0	0	0	0	0	0	0	0	0	0	0	0	0	0	1	0	0	0	0	0	0	0	0	0	0	0	1	0	0	0	0	0	1	0	0	0	0	0	0
8	0.1.17.17.1.6.2.3.1	unclassified	0	3	0	0	0	0	0	0	0	0	0	0	0	0	0	0	0	0	0	0	0	0	1	0	0	0	0	0	0	0	0	0	0	0	1	0	0	0	0	0	1	0	0	0	0	0	0
7	0.1.17.17.1.6.2.4	AJ582044_s	1	2	0	0	0	0	0	0	0	0	0	0	0	0	0	0	0	0	0	0	0	0	0	0	0	0	0	0	0	0	0	1	0	0	0	0	0	0	0	0	0	0	0	0	0	0	0
8	0.1.17.17.1.6.2.4.1	unclassified	0	2	0	0	0	0	0	0	0	0	0	0	0	0	0	0	0	0	0	0	0	0	0	0	0	0	0	0	0	0	0	1	0	0	0	0	0	0	0	0	0	0	0	0	0	0	0
7	0.1.17.17.1.6.2.5	AY673350_s	1	46	1	0	0	2	0	1	0	0	0	0	0	0	0	1	0	0	0	1	1	0	4	0	0	2	0	0	0	0	2	1	0	9	1	0	0	0	0	0	1	0	0	0	0	0	0
8	0.1.17.17.1.6.2.5.1	unclassified	0	46	1	0	0	2	0	1	0	0	0	0	0	0	0	1	0	0	0	1	1	0	4	0	0	2	0	0	0	0	2	1	0	9	1	0	0	0	0	0	1	0	0	0	0	0	0
7	0.1.17.17.1.6.2.6	AY963483_s	1	4	0	0	0	0	0	0	0	0	0	0	0	0	0	0	0	0	0	0	0	0	0	0	0	0	0	0	0	0	0	0	0	0	4	0	0	0	0	0	0	0	0	0	0	0	0
8	0.1.17.17.1.6.2.6.1	unclassified	0	4	0	0	0	0	0	0	0	0	0	0	0	0	0	0	0	0	0	0	0	0	0	0	0	0	0	0	0	0	0	0	0	0	4	0	0	0	0	0	0	0	0	0	0	0	0
7	0.1.17.17.1.6.2.7	AY963501_s	1	5	0	0	1	0	0	0	0	0	0	0	0	0	0	0	0	0	0	0	0	0	0	0	0	0	0	0	0	0	0	0	0	0	0	0	0	0	0	0	0	0	0	0	0	0	0
8	0.1.17.17.1.6.2.7.1	unclassified	0	5	0	0	1	0	0	0	0	0	0	0	0	0	0	0	0	0	0	0	0	0	0	0	0	0	0	0	0	0	0	0	0	0	0	0	0	0	0	0	0	0	0	0	0	0	0
7	0.1.17.17.1.6.2.9	DQ451441_s	1	23	0	0	0	0	0	0	0	0	0	0	0	0	0	0	0	0	1	0	1	0	0	1	0	0	0	0	0	0	0	0	0	2	0	0	0	1	0	0	0	0	0	0	0	0	0
8	0.1.17.17.1.6.2.9.1	unclassified	0	23	0	0	0	0	0	0	0	0	0	0	0	0	0	0	0	0	1	0	1	0	0	1	0	0	0	0	0	0	0	0	0	2	0	0	0	1	0	0	0	0	0	0	0	0	0
7	0.1.17.17.1.6.2.11	DQ451504_s	1	1	0	0	0	0	0	0	0	0	0	0	0	0	0	0	0	0	0	0	1	0	0	0	0	0	0	0	0	0	0	0	0	0	0	0	0	0	0	0	0	0	0	0	0	0	0
8	0.1.17.17.1.6.2.11.1	unclassified	0	1	0	0	0	0	0	0	0	0	0	0	0	0	0	0	0	0	0	0	1	0	0	0	0	0	0	0	0	0	0	0	0	0	0	0	0	0	0	0	0	0	0	0	0	0	0
7	0.1.17.17.1.6.2.15	EF516001_s	1	1	0	0	0	0	0	0	0	0	0	0	0	0	0	0	0	0	0	0	0	0	0	0	0	0	0	0	0	0	0	0	0	1	0	0	0	0	0	0	0	0	0	0	0	0	0
8	0.1.17.17.1.6.2.15.1	unclassified	0	1	0	0	0	0	0	0	0	0	0	0	0	0	0	0	0	0	0	0	0	0	0	0	0	0	0	0	0	0	0	0	0	1	0	0	0	0	0	0	0	0	0	0	0	0	0
7	0.1.17.17.1.6.2.22	EU680446_s	1	14	0	0	0	0	0	0	0	0	0	0	0	0	0	0	0	0	0	0	0	0	0	1	0	0	0	0	0	0	0	0	0	0	0	0	0	0	1	0	0	0	0	0	0	0	0
8	0.1.17.17.1.6.2.22.1	unclassified	0	14	0	0	0	0	0	0	0	0	0	0	0	0	0	0	0	0	0	0	0	0	0	1	0	0	0	0	0	0	0	0	0	0	0	0	0	0	1	0	0	0	0	0	0	0	0
7	0.1.17.17.1.6.2.25	EU881285_s	1	167	4	1	2	0	0	0	1	2	0	3	0	2	0	0	0	5	0	4	7	0	3	1	3	0	6	1	1	3	0	2	7	20	4	0	1	0	0	0	0	0	0	0	0	0	0
8	0.1.17.17.1.6.2.25.1	unclassified	0	167	4	1	2	0	0	0	1	2	0	3	0	2	0	0	0	5	0	4	7	0	3	1	3	0	6	1	1	3	0	2	7	20	4	0	1	0	0	0	0	0	0	0	0	0	0
7	0.1.17.17.1.6.2.30	HM069116_s	1	4	0	0	0	0	0	0	0	0	0	0	0	0	0	0	0	0	0	0	0	0	0	0	0	0	0	0	0	0	0	1	0	0	0	0	0	0	0	0	0	0	0	0	0	0	0
8	0.1.17.17.1.6.2.30.1	unclassified	0	4	0	0	0	0	0	0	0	0	0	0	0	0	0	0	0	0	0	0	0	0	0	0	0	0	0	0	0	0	0	1	0	0	0	0	0	0	0	0	0	0	0	0	0	0	0
7	0.1.17.17.1.6.2.31	HM445442_s	1	5	0	0	0	0	0	0	0	0	1	0	0	0	0	0	0	0	0	1	1	0	0	0	1	0	0	0	0	0	0	0	0	0	0	0	0	0	0	0	0	0	0	0	0	0	0
8	0.1.17.17.1.6.2.31.1	unclassified	0	5	0	0	0	0	0	0	0	0	1	0	0	0	0	0	0	0	0	1	1	0	0	0	1	0	0	0	0	0	0	0	0	0	0	0	0	0	0	0	0	0	0	0	0	0	0
7	0.1.17.17.1.6.2.34	HM748719_s	1	16	0	0	1	0	0	0	0	0	0	0	0	0	0	0	0	0	0	0	0	0	0	0	0	0	0	0	0	0	0	0	0	3	0	0	0	0	0	0	0	0	0	0	0	0	0
8	0.1.17.17.1.6.2.34.1	unclassified	0	16	0	0	1	0	0	0	0	0	0	0	0	0	0	0	0	0	0	0	0	0	0	0	0	0	0	0	0	0	0	0	0	3	0	0	0	0	0	0	0	0	0	0	0	0	0
7	0.1.17.17.1.6.2.40	unclassified	1	381	8	3	8	12	5	2	8	1	12	4	1	1	0	5	0	0	1	7	6	0	6	6	3	9	1	1	3	6	2	10	2	18	1	4	3	16	2	3	4	1	1	5	0	0	0
8	0.1.17.17.1.6.2.40.1	unclassified	0	381	8	3	8	12	5	2	8	1	12	4	1	1	0	5	0	0	1	7	6	0	6	6	3	9	1	1	3	6	2	10	2	18	1	4	3	16	2	3	4	1	1	5	0	0	0
6	0.1.17.17.1.6.4	unclassified	1	110	1	0	0	6	1	0	2	0	0	0	1	0	0	0	0	1	0	3	2	0	4	1	1	1	2	1	0	2	1	2	1	3	0	1	0	1	0	0	1	0	0	3	0	0	0
7	0.1.17.17.1.6.4.1	unclassified	1	110	1	0	0	6	1	0	2	0	0	0	1	0	0	0	0	1	0	3	2	0	4	1	1	1	2	1	0	2	1	2	1	3	0	1	0	1	0	0	1	0	0	3	0	0	0
8	0.1.17.17.1.6.4.1.1	unclassified	0	110	1	0	0	6	1	0	2	0	0	0	1	0	0	0	0	1	0	3	2	0	4	1	1	1	2	1	0	2	1	2	1	3	0	1	0	1	0	0	1	0	0	3	0	0	0
5	0.1.17.17.1.10	HM748715_f	3	132	0	0	3	2	0	1	0	0	0	0	0	0	0	1	1	0	0	1	0	0	2	1	0	1	0	1	0	0	0	3	0	20	1	1	0	2	0	0	4	0	0	0	0	0	0
6	0.1.17.17.1.10.1	HM748715_g	4	42	0	0	3	1	0	1	0	0	0	0	0	0	0	1	1	0	0	0	0	0	1	1	0	1	0	1	0	0	0	3	0	5	1	0	0	0	0	0	4	0	0	0	0	0	0
7	0.1.17.17.1.10.1.1	AJ292573_s	1	3	0	0	0	0	0	0	0	0	0	0	0	0	0	0	0	0	0	0	0	0	0	0	0	1	0	0	0	0	0	1	0	0	0	0	0	0	0	0	0	0	0	0	0	0	0
8	0.1.17.17.1.10.1.1.1	unclassified	0	3	0	0	0	0	0	0	0	0	0	0	0	0	0	0	0	0	0	0	0	0	0	0	0	1	0	0	0	0	0	1	0	0	0	0	0	0	0	0	0	0	0	0	0	0	0
7	0.1.17.17.1.10.1.4	AY913231_s	1	1	0	0	0	1	0	0	0	0	0	0	0	0	0	0	0	0	0	0	0	0	0	0	0	0	0	0	0	0	0	0	0	0	0	0	0	0	0	0	0	0	0	0	0	0	0
8	0.1.17.17.1.10.1.4.1	unclassified	0	1	0	0	0	1	0	0	0	0	0	0	0	0	0	0	0	0	0	0	0	0	0	0	0	0	0	0	0	0	0	0	0	0	0	0	0	0	0	0	0	0	0	0	0	0	0
7	0.1.17.17.1.10.1.11	EU150204_s	1	2	0	0	0	0	0	0	0	0	0	0	0	0	0	1	0	0	0	0	0	0	0	0	0	0	0	0	0	0	0	1	0	0	0	0	0	0	0	0	0	0	0	0	0	0	0
8	0.1.17.17.1.10.1.11.1	unclassified	0	2	0	0	0	0	0	0	0	0	0	0	0	0	0	1	0	0	0	0	0	0	0	0	0	0	0	0	0	0	0	1	0	0	0	0	0	0	0	0	0	0	0	0	0	0	0
7	0.1.17.17.1.10.1.26	unclassified	1	36	0	0	3	0	0	1	0	0	0	0	0	0	0	0	1	0	0	0	0	0	1	1	0	0	0	1	0	0	0	1	0	5	1	0	0	0	0	0	4	0	0	0	0	0	0
8	0.1.17.17.1.10.1.26.1	unclassified	0	36	0	0	3	0	0	1	0	0	0	0	0	0	0	0	1	0	0	0	0	0	1	1	0	0	0	1	0	0	0	1	0	5	1	0	0	0	0	0	4	0	0	0	0	0	0
6	0.1.17.17.1.10.2	JF429092_g	1	49	0	0	0	0	0	0	0	0	0	0	0	0	0	0	0	0	0	0	0	0	0	0	0	0	0	0	0	0	0	0	0	13	0	0	0	0	0	0	0	0	0	0	0	0	0
7	0.1.17.17.1.10.2.10	unclassified	1	49	0	0	0	0	0	0	0	0	0	0	0	0	0	0	0	0	0	0	0	0	0	0	0	0	0	0	0	0	0	0	0	13	0	0	0	0	0	0	0	0	0	0	0	0	0
8	0.1.17.17.1.10.2.10.1	unclassified	0	49	0	0	0	0	0	0	0	0	0	0	0	0	0	0	0	0	0	0	0	0	0	0	0	0	0	0	0	0	0	0	0	13	0	0	0	0	0	0	0	0	0	0	0	0	0
6	0.1.17.17.1.10.3	unclassified	1	41	0	0	0	1	0	0	0	0	0	0	0	0	0	0	0	0	0	1	0	0	1	0	0	0	0	0	0	0	0	0	0	2	0	1	0	2	0	0	0	0	0	0	0	0	0
7	0.1.17.17.1.10.3.1	unclassified	1	41	0	0	0	1	0	0	0	0	0	0	0	0	0	0	0	0	0	1	0	0	1	0	0	0	0	0	0	0	0	0	0	2	0	1	0	2	0	0	0	0	0	0	0	0	0
8	0.1.17.17.1.10.3.1.1	unclassified	0	41	0	0	0	1	0	0	0	0	0	0	0	0	0	0	0	0	0	1	0	0	1	0	0	0	0	0	0	0	0	0	0	2	0	1	0	2	0	0	0	0	0	0	0	0	0
5	0.1.17.17.1.11	HQ190337_f	1	1	0	0	0	0	0	0	0	0	0	0	0	0	0	0	0	0	0	0	0	0	0	0	0	0	0	0	0	0	0	0	0	0	0	0	0	0	0	0	0	0	0	0	0	0	0
6	0.1.17.17.1.11.2	HQ190337_g	1	1	0	0	0	0	0	0	0	0	0	0	0	0	0	0	0	0	0	0	0	0	0	0	0	0	0	0	0	0	0	0	0	0	0	0	0	0	0	0	0	0	0	0	0	0	0
7	0.1.17.17.1.11.2.2	JF833708_s	1	1	0	0	0	0	0	0	0	0	0	0	0	0	0	0	0	0	0	0	0	0	0	0	0	0	0	0	0	0	0	0	0	0	0	0	0	0	0	0	0	0	0	0	0	0	0
8	0.1.17.17.1.11.2.2.1	unclassified	0	1	0	0	0	0	0	0	0	0	0	0	0	0	0	0	0	0	0	0	0	0	0	0	0	0	0	0	0	0	0	0	0	0	0	0	0	0	0	0	0	0	0	0	0	0	0
5	0.1.17.17.1.12	unclassified	1	307	13	1	2	3	1	1	6	1	3	1	4	0	0	3	1	5	0	4	0	0	3	4	4	2	1	1	1	0	1	1	0	10	4	1	0	6	5	1	6	0	0	6	0	1	0
6	0.1.17.17.1.12.1	unclassified	1	307	13	1	2	3	1	1	6	1	3	1	4	0	0	3	1	5	0	4	0	0	3	4	4	2	1	1	1	0	1	1	0	10	4	1	0	6	5	1	6	0	0	6	0	1	0
7	0.1.17.17.1.12.1.1	unclassified	1	307	13	1	2	3	1	1	6	1	3	1	4	0	0	3	1	5	0	4	0	0	3	4	4	2	1	1	1	0	1	1	0	10	4	1	0	6	5	1	6	0	0	6	0	1	0
8	0.1.17.17.1.12.1.1.1	unclassified	0	307	13	1	2	3	1	1	6	1	3	1	4	0	0	3	1	5	0	4	0	0	3	4	4	2	1	1	1	0	1	1	0	10	4	1	0	6	5	1	6	0	0	6	0	1	0
4	0.1.17.17.2	Solibacterales	7	53327	2410	721	360	1280	397	485	1237	464	603	25	694	7	1000	1026	1170	779	8	962	1187	641	638	609	1061	475	730	618	721	584	268	413	583	31	483	710	211	517	740	856	988	7	5	1003	553	426	2489
5	0.1.17.17.2.1	EF492968_f	2	75	3	0	0	3	0	0	5	2	0	3	0	0	0	2	0	1	0	4	2	1	1	1	2	0	4	0	0	0	0	0	3	1	0	1	0	0	0	0	2	0	0	0	0	0	2
6	0.1.17.17.2.1.1	EF492957_g	2	61	3	0	0	3	0	0	5	1	0	3	0	0	0	2	0	1	0	3	2	0	1	0	1	0	1	0	0	0	0	0	3	1	0	1	0	0	0	0	0	0	0	0	0	0	0
7	0.1.17.17.2.1.1.1	AB672246_s	1	4	0	0	0	0	0	0	0	0	0	0	0	0	0	0	0	0	0	0	0	0	0	0	0	0	0	0	0	0	0	0	0	0	0	0	0	0	0	0	0	0	0	0	0	0	0
8	0.1.17.17.2.1.1.1.1	unclassified	0	4	0	0	0	0	0	0	0	0	0	0	0	0	0	0	0	0	0	0	0	0	0	0	0	0	0	0	0	0	0	0	0	0	0	0	0	0	0	0	0	0	0	0	0	0	0
7	0.1.17.17.2.1.1.3	unclassified	1	57	3	0	0	3	0	0	5	1	0	3	0	0	0	2	0	1	0	3	2	0	1	0	1	0	1	0	0	0	0	0	3	1	0	1	0	0	0	0	0	0	0	0	0	0	0
8	0.1.17.17.2.1.1.3.1	unclassified	0	57	3	0	0	3	0	0	5	1	0	3	0	0	0	2	0	1	0	3	2	0	1	0	1	0	1	0	0	0	0	0	3	1	0	1	0	0	0	0	0	0	0	0	0	0	0
6	0.1.17.17.2.1.2	EF492968_g	1	14	0	0	0	0	0	0	0	1	0	0	0	0	0	0	0	0	0	1	0	1	0	1	1	0	3	0	0	0	0	0	0	0	0	0	0	0	0	0	2	0	0	0	0	0	2
7	0.1.17.17.2.1.2.2	EU132409_s	1	14	0	0	0	0	0	0	0	1	0	0	0	0	0	0	0	0	0	1	0	1	0	1	1	0	3	0	0	0	0	0	0	0	0	0	0	0	0	0	2	0	0	0	0	0	2
8	0.1.17.17.2.1.2.2.1	unclassified	0	14	0	0	0	0	0	0	0	1	0	0	0	0	0	0	0	0	0	1	0	1	0	1	1	0	3	0	0	0	0	0	0	0	0	0	0	0	0	0	2	0	0	0	0	0	2
5	0.1.17.17.2.2	EF494344_f	1	532	34	3	5	18	1	5	18	2	5	0	7	0	8	6	7	11	0	5	13	7	3	5	7	3	7	4	3	8	2	5	6	0	2	9	0	2	2	3	8	0	0	6	11	0	24
6	0.1.17.17.2.2.2	EF494344_g	2	532	34	3	5	18	1	5	18	2	5	0	7	0	8	6	7	11	0	5	13	7	3	5	7	3	7	4	3	8	2	5	6	0	2	9	0	2	2	3	8	0	0	6	11	0	24
7	0.1.17.17.2.2.2.1	AM935398_s	1	406	19	3	4	16	0	4	15	1	4	0	7	0	6	5	6	6	0	4	9	4	2	5	6	2	7	3	3	5	2	5	4	0	2	5	0	2	2	3	7	0	0	4	8	0	21
8	0.1.17.17.2.2.2.1.1	unclassified	0	406	19	3	4	16	0	4	15	1	4	0	7	0	6	5	6	6	0	4	9	4	2	5	6	2	7	3	3	5	2	5	4	0	2	5	0	2	2	3	7	0	0	4	8	0	21
7	0.1.17.17.2.2.2.5	unclassified	1	126	15	0	1	2	1	1	3	1	1	0	0	0	2	1	1	5	0	1	4	3	1	0	1	1	0	1	0	3	0	0	2	0	0	4	0	0	0	0	1	0	0	2	3	0	3
8	0.1.17.17.2.2.2.5.1	unclassified	0	126	15	0	1	2	1	1	3	1	1	0	0	0	2	1	1	5	0	1	4	3	1	0	1	1	0	1	0	3	0	0	2	0	0	4	0	0	0	0	1	0	0	2	3	0	3
5	0.1.17.17.2.3	EU652508_f	1	1	0	0	0	0	0	0	0	0	0	0	0	0	0	0	0	0	0	0	0	0	0	0	0	0	0	0	0	0	0	0	0	0	0	0	0	0	0	0	0	0	0	0	0	0	0
6	0.1.17.17.2.3.1	EU652508_g	1	1	0	0	0	0	0	0	0	0	0	0	0	0	0	0	0	0	0	0	0	0	0	0	0	0	0	0	0	0	0	0	0	0	0	0	0	0	0	0	0	0	0	0	0	0	0
7	0.1.17.17.2.3.1.6	unclassified	1	1	0	0	0	0	0	0	0	0	0	0	0	0	0	0	0	0	0	0	0	0	0	0	0	0	0	0	0	0	0	0	0	0	0	0	0	0	0	0	0	0	0	0	0	0	0
8	0.1.17.17.2.3.1.6.1	unclassified	0	1	0	0	0	0	0	0	0	0	0	0	0	0	0	0	0	0	0	0	0	0	0	0	0	0	0	0	0	0	0	0	0	0	0	0	0	0	0	0	0	0	0	0	0	0	0
5	0.1.17.17.2.4	GQ302585_f	1	32	0	0	0	1	0	0	1	0	1	0	0	0	0	0	0	1	0	0	1	1	0	1	0	1	0	2	0	0	1	0	1	0	0	1	0	0	1	1	1	0	0	0	0	0	2
6	0.1.17.17.2.4.2	GQ302585_g	4	32	0	0	0	1	0	0	1	0	1	0	0	0	0	0	0	1	0	0	1	1	0	1	0	1	0	2	0	0	1	0	1	0	0	1	0	0	1	1	1	0	0	0	0	0	2
7	0.1.17.17.2.4.2.3	AM935375_s	1	8	0	0	0	0	0	0	0	0	0	0	0	0	0	0	0	0	0	0	1	0	0	0	0	1	0	0	0	0	0	0	0	0	0	0	0	0	0	0	1	0	0	0	0	0	0
8	0.1.17.17.2.4.2.3.1	unclassified	0	8	0	0	0	0	0	0	0	0	0	0	0	0	0	0	0	0	0	0	1	0	0	0	0	1	0	0	0	0	0	0	0	0	0	0	0	0	0	0	1	0	0	0	0	0	0
7	0.1.17.17.2.4.2.7	GQ263388_s	1	16	0	0	0	1	0	0	1	0	1	0	0	0	0	0	0	1	0	0	0	1	0	1	0	0	0	2	0	0	1	0	0	0	0	0	0	0	0	1	0	0	0	0	0	0	1
8	0.1.17.17.2.4.2.7.1	unclassified	0	16	0	0	0	1	0	0	1	0	1	0	0	0	0	0	0	1	0	0	0	1	0	1	0	0	0	2	0	0	1	0	0	0	0	0	0	0	0	1	0	0	0	0	0	0	1
7	0.1.17.17.2.4.2.8	GQ302585_s	1	7	0	0	0	0	0	0	0	0	0	0	0	0	0	0	0	0	0	0	0	0	0	0	0	0	0	0	0	0	0	0	1	0	0	1	0	0	1	0	0	0	0	0	0	0	1
8	0.1.17.17.2.4.2.8.1	unclassified	0	7	0	0	0	0	0	0	0	0	0	0	0	0	0	0	0	0	0	0	0	0	0	0	0	0	0	0	0	0	0	0	1	0	0	1	0	0	1	0	0	0	0	0	0	0	1
7	0.1.17.17.2.4.2.13	unclassified	1	1	0	0	0	0	0	0	0	0	0	0	0	0	0	0	0	0	0	0	0	0	0	0	0	0	0	0	0	0	0	0	0	0	0	0	0	0	0	0	0	0	0	0	0	0	0
8	0.1.17.17.2.4.2.13.1	unclassified	0	1	0	0	0	0	0	0	0	0	0	0	0	0	0	0	0	0	0	0	0	0	0	0	0	0	0	0	0	0	0	0	0	0	0	0	0	0	0	0	0	0	0	0	0	0	0
5	0.1.17.17.2.5	HQ445649_f	1	47	0	0	0	0	1	0	2	0	0	0	0	0	0	0	0	1	0	4	1	0	1	1	0	1	0	0	0	0	0	0	0	0	0	0	0	0	0	0	0	0	0	0	0	0	6
6	0.1.17.17.2.5.2	HQ445649_g	3	47	0	0	0	0	1	0	2	0	0	0	0	0	0	0	0	1	0	4	1	0	1	1	0	1	0	0	0	0	0	0	0	0	0	0	0	0	0	0	0	0	0	0	0	0	6
7	0.1.17.17.2.5.2.18	HM187233_s	1	8	0	0	0	0	1	0	1	0	0	0	0	0	0	0	0	0	0	2	0	0	0	0	0	0	0	0	0	0	0	0	0	0	0	0	0	0	0	0	0	0	0	0	0	0	1
8	0.1.17.17.2.5.2.18.1	unclassified	0	8	0	0	0	0	1	0	1	0	0	0	0	0	0	0	0	0	0	2	0	0	0	0	0	0	0	0	0	0	0	0	0	0	0	0	0	0	0	0	0	0	0	0	0	0	1
7	0.1.17.17.2.5.2.22	HQ599070_s	1	1	0	0	0	0	0	0	0	0	0	0	0	0	0	0	0	0	0	1	0	0	0	0	0	0	0	0	0	0	0	0	0	0	0	0	0	0	0	0	0	0	0	0	0	0	0
8	0.1.17.17.2.5.2.22.1	unclassified	0	1	0	0	0	0	0	0	0	0	0	0	0	0	0	0	0	0	0	1	0	0	0	0	0	0	0	0	0	0	0	0	0	0	0	0	0	0	0	0	0	0	0	0	0	0	0
7	0.1.17.17.2.5.2.25	unclassified	1	38	0	0	0	0	0	0	1	0	0	0	0	0	0	0	0	1	0	1	1	0	1	1	0	1	0	0	0	0	0	0	0	0	0	0	0	0	0	0	0	0	0	0	0	0	5
8	0.1.17.17.2.5.2.25.1	unclassified	0	38	0	0	0	0	0	0	1	0	0	0	0	0	0	0	0	1	0	1	1	0	1	1	0	1	0	0	0	0	0	0	0	0	0	0	0	0	0	0	0	0	0	0	0	0	5
5	0.1.17.17.2.6	Solibacteraceae	19	52258	2357	710	353	1246	387	479	1194	456	593	20	681	6	985	1012	1160	752	8	946	1159	626	630	594	1048	465	715	609	710	570	265	405	567	30	480	693	209	514	732	841	972	7	5	995	534	418	2447
6	0.1.17.17.2.6.1	AB179509_g	3	343	28	10	0	9	0	2	3	0	2	0	3	0	9	6	12	4	0	2	14	1	7	6	7	7	1	3	10	2	6	0	3	0	2	6	2	3	4	1	6	0	0	4	3	1	19
7	0.1.17.17.2.6.1.1	AB179509_s	1	261	20	8	0	5	0	2	3	0	2	0	2	0	8	5	12	3	0	2	11	1	6	5	4	7	1	2	8	0	1	0	2	0	0	6	0	1	3	1	6	0	0	3	3	1	18
8	0.1.17.17.2.6.1.1.1	unclassified	0	261	20	8	0	5	0	2	3	0	2	0	2	0	8	5	12	3	0	2	11	1	6	5	4	7	1	2	8	0	1	0	2	0	0	6	0	1	3	1	6	0	0	3	3	1	18
7	0.1.17.17.2.6.1.2	AB672190_s	1	78	8	2	0	3	0	0	0	0	0	0	1	0	1	1	0	1	0	0	3	0	1	1	3	0	0	1	2	2	5	0	1	0	2	0	2	2	1	0	0	0	0	0	0	0	1
8	0.1.17.17.2.6.1.2.1	unclassified	0	78	8	2	0	3	0	0	0	0	0	0	1	0	1	1	0	1	0	0	3	0	1	1	3	0	0	1	2	2	5	0	1	0	2	0	2	2	1	0	0	0	0	0	0	0	1
7	0.1.17.17.2.6.1.5	unclassified	1	4	0	0	0	1	0	0	0	0	0	0	0	0	0	0	0	0	0	0	0	0	0	0	0	0	0	0	0	0	0	0	0	0	0	0	0	0	0	0	0	0	0	1	0	0	0
8	0.1.17.17.2.6.1.5.1	unclassified	0	4	0	0	0	1	0	0	0	0	0	0	0	0	0	0	0	0	0	0	0	0	0	0	0	0	0	0	0	0	0	0	0	0	0	0	0	0	0	0	0	0	0	1	0	0	0
6	0.1.17.17.2.6.2	AB186882_g	1	21	2	1	0	0	0	1	0	0	0	0	1	0	0	0	0	0	0	0	0	0	0	1	0	0	0	0	1	0	0	0	0	1	1	1	0	1	0	0	1	0	0	0	0	0	0
7	0.1.17.17.2.6.2.1	AB186882_s	1	21	2	1	0	0	0	1	0	0	0	0	1	0	0	0	0	0	0	0	0	0	0	1	0	0	0	0	1	0	0	0	0	1	1	1	0	1	0	0	1	0	0	0	0	0	0
8	0.1.17.17.2.6.2.1.1	unclassified	0	21	2	1	0	0	0	1	0	0	0	0	1	0	0	0	0	0	0	0	0	0	0	1	0	0	0	0	1	0	0	0	0	1	1	1	0	1	0	0	1	0	0	0	0	0	0
6	0.1.17.17.2.6.8	AY212581_g	2	234	46	1	4	2	10	1	0	7	0	0	0	0	1	0	1	0	0	0	0	0	1	0	0	0	0	0	1	12	0	0	15	0	0	0	0	0	1	0	0	0	0	0	0	0	0
7	0.1.17.17.2.6.8.1	AY212581_s	1	231	45	1	4	2	10	1	0	7	0	0	0	0	1	0	1	0	0	0	0	0	0	0	0	0	0	0	1	12	0	0	15	0	0	0	0	0	1	0	0	0	0	0	0	0	0
8	0.1.17.17.2.6.8.1.1	unclassified	0	231	45	1	4	2	10	1	0	7	0	0	0	0	1	0	1	0	0	0	0	0	0	0	0	0	0	0	1	12	0	0	15	0	0	0	0	0	1	0	0	0	0	0	0	0	0
7	0.1.17.17.2.6.8.4	unclassified	1	3	1	0	0	0	0	0	0	0	0	0	0	0	0	0	0	0	0	0	0	0	1	0	0	0	0	0	0	0	0	0	0	0	0	0	0	0	0	0	0	0	0	0	0	0	0
8	0.1.17.17.2.6.8.4.1	unclassified	0	3	1	0	0	0	0	0	0	0	0	0	0	0	0	0	0	0	0	0	0	0	1	0	0	0	0	0	0	0	0	0	0	0	0	0	0	0	0	0	0	0	0	0	0	0	0
6	0.1.17.17.2.6.9	Bryobacter	2	235	4	3	2	6	0	3	2	3	1	0	2	0	2	13	4	3	0	3	7	2	4	1	6	1	1	4	3	2	0	1	1	0	1	0	0	1	7	4	5	0	0	4	3	1	8
7	0.1.17.17.2.6.9.2	GU208471_s	1	220	4	3	2	6	0	3	0	2	1	0	2	0	1	10	3	3	0	3	6	2	4	1	6	1	1	4	3	2	0	1	1	0	1	0	0	1	6	3	4	0	0	4	3	0	8
8	0.1.17.17.2.6.9.2.1	unclassified	0	220	4	3	2	6	0	3	0	2	1	0	2	0	1	10	3	3	0	3	6	2	4	1	6	1	1	4	3	2	0	1	1	0	1	0	0	1	6	3	4	0	0	4	3	0	8
7	0.1.17.17.2.6.9.3	unclassified	1	15	0	0	0	0	0	0	2	1	0	0	0	0	1	3	1	0	0	0	1	0	0	0	0	0	0	0	0	0	0	0	0	0	0	0	0	0	1	1	1	0	0	0	0	1	0
8	0.1.17.17.2.6.9.3.1	unclassified	0	15	0	0	0	0	0	0	2	1	0	0	0	0	1	3	1	0	0	0	1	0	0	0	0	0	0	0	0	0	0	0	0	0	0	0	0	0	1	1	1	0	0	0	0	1	0
6	0.1.17.17.2.6.11	DQ139454_g	2	897	29	14	1	17	5	8	8	9	10	0	10	0	14	16	18	10	0	17	18	8	11	5	13	6	8	15	14	10	15	6	14	0	7	15	4	20	10	13	15	0	0	15	11	4	60
7	0.1.17.17.2.6.11.3	DQ139454_s	1	729	23	14	0	15	0	6	8	7	9	0	8	0	13	16	17	10	0	15	16	8	8	3	13	5	6	14	14	2	15	0	11	0	7	15	0	16	5	13	12	0	0	12	10	4	53
8	0.1.17.17.2.6.11.3.1	unclassified	0	729	23	14	0	15	0	6	8	7	9	0	8	0	13	16	17	10	0	15	16	8	8	3	13	5	6	14	14	2	15	0	11	0	7	15	0	16	5	13	12	0	0	12	10	4	53
7	0.1.17.17.2.6.11.4	unclassified	1	168	6	0	1	2	5	2	0	2	1	0	2	0	1	0	1	0	0	2	2	0	3	2	0	1	2	1	0	8	0	6	3	0	0	0	4	4	5	0	3	0	0	3	1	0	7
8	0.1.17.17.2.6.11.4.1	unclassified	0	168	6	0	1	2	5	2	0	2	1	0	2	0	1	0	1	0	0	2	2	0	3	2	0	1	2	1	0	8	0	6	3	0	0	0	4	4	5	0	3	0	0	3	1	0	7
6	0.1.17.17.2.6.14	DQ453805_g	5	7075	465	45	43	227	44	65	268	69	114	0	78	1	65	221	61	110	0	175	95	19	27	128	154	87	134	22	45	113	20	6	136	0	9	134	24	23	153	148	118	0	0	140	37	14	103
7	0.1.17.17.2.6.14.1	AM292612_s	1	3886	287	33	24	135	0	47	185	43	81	0	49	0	1	152	1	72	0	123	7	0	1	85	116	66	89	0	33	0	14	0	104	0	0	88	0	13	110	84	74	0	0	102	0	0	0
8	0.1.17.17.2.6.14.1.1	unclassified	0	3886	287	33	24	135	0	47	185	43	81	0	49	0	1	152	1	72	0	123	7	0	1	85	116	66	89	0	33	0	14	0	104	0	0	88	0	13	110	84	74	0	0	102	0	0	0
7	0.1.17.17.2.6.14.5	DQ984552_s	1	107	23	0	0	10	0	0	0	4	0	0	5	0	0	0	0	0	0	0	0	0	0	4	0	5	0	0	0	0	1	0	3	0	0	13	0	0	0	0	5	0	0	0	0	0	0
8	0.1.17.17.2.6.14.5.1	unclassified	0	107	23	0	0	10	0	0	0	4	0	0	5	0	0	0	0	0	0	0	0	0	0	4	0	5	0	0	0	0	1	0	3	0	0	13	0	0	0	0	5	0	0	0	0	0	0
7	0.1.17.17.2.6.14.9	EU132195_s	1	1851	114	9	18	2	8	0	69	19	24	0	0	1	40	52	45	26	0	40	49	16	8	32	24	9	38	20	9	20	4	1	27	0	7	1	1	0	28	43	1	0	0	28	31	13	86
8	0.1.17.17.2.6.14.9.1	unclassified	0	1851	114	9	18	2	8	0	69	19	24	0	0	1	40	52	45	26	0	40	49	16	8	32	24	9	38	20	9	20	4	1	27	0	7	1	1	0	28	43	1	0	0	28	31	13	86
7	0.1.17.17.2.6.14.17	FJ625385_s	1	1	0	0	0	0	0	0	0	0	0	0	0	0	0	0	0	0	0	0	0	0	0	0	0	0	0	0	0	0	0	1	0	0	0	0	0	0	0	0	0	0	0	0	0	0	0
8	0.1.17.17.2.6.14.17.1	unclassified	0	1	0	0	0	0	0	0	0	0	0	0	0	0	0	0	0	0	0	0	0	0	0	0	0	0	0	0	0	0	0	1	0	0	0	0	0	0	0	0	0	0	0	0	0	0	0
7	0.1.17.17.2.6.14.25	unclassified	1	1230	41	3	1	80	36	18	14	3	9	0	24	0	24	17	15	12	0	12	39	3	18	7	14	7	7	2	3	93	1	4	2	0	2	32	23	10	15	21	38	0	0	10	6	1	17
8	0.1.17.17.2.6.14.25.1	unclassified	0	1230	41	3	1	80	36	18	14	3	9	0	24	0	24	17	15	12	0	12	39	3	18	7	14	7	7	2	3	93	1	4	2	0	2	32	23	10	15	21	38	0	0	10	6	1	17
6	0.1.17.17.2.6.17	EF032757_g	2	84	0	8	0	1	0	2	4	0	1	0	7	0	2	0	3	0	0	0	0	2	0	0	0	0	3	0	8	0	0	0	0	0	0	1	0	1	3	2	2	0	0	6	4	3	1
7	0.1.17.17.2.6.17.3	EF516040_s	1	22	0	8	0	1	0	0	0	0	0	0	0	0	0	0	0	0	0	0	0	0	0	0	0	0	3	0	8	0	0	0	0	0	0	0	0	0	0	0	0	0	0	0	0	0	1
8	0.1.17.17.2.6.17.3.1	unclassified	0	22	0	8	0	1	0	0	0	0	0	0	0	0	0	0	0	0	0	0	0	0	0	0	0	0	3	0	8	0	0	0	0	0	0	0	0	0	0	0	0	0	0	0	0	0	1
7	0.1.17.17.2.6.17.4	unclassified	1	62	0	0	0	0	0	2	4	0	1	0	7	0	2	0	3	0	0	0	0	2	0	0	0	0	0	0	0	0	0	0	0	0	0	1	0	1	3	2	2	0	0	6	4	3	0
8	0.1.17.17.2.6.17.4.1	unclassified	0	62	0	0	0	0	0	2	4	0	1	0	7	0	2	0	3	0	0	0	0	2	0	0	0	0	0	0	0	0	0	0	0	0	0	1	0	1	3	2	2	0	0	6	4	3	0
6	0.1.17.17.2.6.20	EF688388_g	3	4	0	1	0	0	0	0	0	0	0	0	0	0	0	0	0	0	0	0	1	0	0	0	0	0	0	0	1	0	0	0	0	0	0	0	0	0	0	0	0	0	0	0	0	0	0
7	0.1.17.17.2.6.20.1	AY922037_s	1	1	0	0	0	0	0	0	0	0	0	0	0	0	0	0	0	0	0	0	0	0	0	0	0	0	0	0	0	0	0	0	0	0	0	0	0	0	0	0	0	0	0	0	0	0	0
8	0.1.17.17.2.6.20.1.1	unclassified	0	1	0	0	0	0	0	0	0	0	0	0	0	0	0	0	0	0	0	0	0	0	0	0	0	0	0	0	0	0	0	0	0	0	0	0	0	0	0	0	0	0	0	0	0	0	0
7	0.1.17.17.2.6.20.2	DQ129636_s	1	2	0	1	0	0	0	0	0	0	0	0	0	0	0	0	0	0	0	0	0	0	0	0	0	0	0	0	1	0	0	0	0	0	0	0	0	0	0	0	0	0	0	0	0	0	0
8	0.1.17.17.2.6.20.2.1	unclassified	0	2	0	1	0	0	0	0	0	0	0	0	0	0	0	0	0	0	0	0	0	0	0	0	0	0	0	0	1	0	0	0	0	0	0	0	0	0	0	0	0	0	0	0	0	0	0
7	0.1.17.17.2.6.20.8	unclassified	1	1	0	0	0	0	0	0	0	0	0	0	0	0	0	0	0	0	0	0	1	0	0	0	0	0	0	0	0	0	0	0	0	0	0	0	0	0	0	0	0	0	0	0	0	0	0
8	0.1.17.17.2.6.20.8.1	unclassified	0	1	0	0	0	0	0	0	0	0	0	0	0	0	0	0	0	0	0	0	1	0	0	0	0	0	0	0	0	0	0	0	0	0	0	0	0	0	0	0	0	0	0	0	0	0	0
6	0.1.17.17.2.6.26	FJ465990_g	2	21	0	0	0	0	0	0	0	1	0	0	0	0	0	0	0	0	0	0	0	0	0	0	0	0	0	0	0	0	0	0	0	0	0	0	0	0	0	0	0	0	0	0	0	0	0
7	0.1.17.17.2.6.26.2	EF516199_s	1	11	0	0	0	0	0	0	0	1	0	0	0	0	0	0	0	0	0	0	0	0	0	0	0	0	0	0	0	0	0	0	0	0	0	0	0	0	0	0	0	0	0	0	0	0	0
8	0.1.17.17.2.6.26.2.1	unclassified	0	11	0	0	0	0	0	0	0	1	0	0	0	0	0	0	0	0	0	0	0	0	0	0	0	0	0	0	0	0	0	0	0	0	0	0	0	0	0	0	0	0	0	0	0	0	0
7	0.1.17.17.2.6.26.8	unclassified	1	10	0	0	0	0	0	0	0	0	0	0	0	0	0	0	0	0	0	0	0	0	0	0	0	0	0	0	0	0	0	0	0	0	0	0	0	0	0	0	0	0	0	0	0	0	0
8	0.1.17.17.2.6.26.8.1	unclassified	0	10	0	0	0	0	0	0	0	0	0	0	0	0	0	0	0	0	0	0	0	0	0	0	0	0	0	0	0	0	0	0	0	0	0	0	0	0	0	0	0	0	0	0	0	0	0
6	0.1.17.17.2.6.28	GU187034_g	1	409	19	2	3	13	6	2	11	3	6	0	3	0	5	7	6	6	0	6	6	7	3	2	8	2	7	7	2	6	0	2	9	0	3	7	3	10	5	13	7	0	0	7	4	4	10
7	0.1.17.17.2.6.28.1	GU187034_s	1	409	19	2	3	13	6	2	11	3	6	0	3	0	5	7	6	6	0	6	6	7	3	2	8	2	7	7	2	6	0	2	9	0	3	7	3	10	5	13	7	0	0	7	4	4	10
8	0.1.17.17.2.6.28.1.1	unclassified	0	409	19	2	3	13	6	2	11	3	6	0	3	0	5	7	6	6	0	6	6	7	3	2	8	2	7	7	2	6	0	2	9	0	3	7	3	10	5	13	7	0	0	7	4	4	10
6	0.1.17.17.2.6.29	GU727715_g	2	357	17	4	5	15	0	1	15	2	5	0	5	0	12	10	7	7	0	3	1	3	0	1	8	2	10	1	4	2	0	0	18	0	1	13	0	3	6	1	8	0	0	2	4	0	10
7	0.1.17.17.2.6.29.1	AF465658_s	1	339	16	2	5	15	0	1	15	2	5	0	5	0	10	10	7	7	0	3	0	3	0	1	8	0	10	1	2	0	0	0	18	0	0	13	0	3	6	0	8	0	0	2	4	0	10
8	0.1.17.17.2.6.29.1.1	unclassified	0	339	16	2	5	15	0	1	15	2	5	0	5	0	10	10	7	7	0	3	0	3	0	1	8	0	10	1	2	0	0	0	18	0	0	13	0	3	6	0	8	0	0	2	4	0	10
7	0.1.17.17.2.6.29.14	unclassified	1	18	1	2	0	0	0	0	0	0	0	0	0	0	2	0	0	0	0	0	1	0	0	0	0	2	0	0	2	2	0	0	0	0	1	0	0	0	0	1	0	0	0	0	0	0	0
8	0.1.17.17.2.6.29.14.1	unclassified	0	18	1	2	0	0	0	0	0	0	0	0	0	0	2	0	0	0	0	0	1	0	0	0	0	2	0	0	2	2	0	0	0	0	1	0	0	0	0	1	0	0	0	0	0	0	0
6	0.1.17.17.2.6.32	HQ010775_g	1	14	0	0	0	0	0	0	0	0	0	0	0	0	0	0	0	0	0	0	0	0	0	0	0	0	4	0	0	0	0	0	0	0	1	0	0	0	0	0	0	0	0	0	0	0	0
7	0.1.17.17.2.6.32.4	HQ397128_s	1	14	0	0	0	0	0	0	0	0	0	0	0	0	0	0	0	0	0	0	0	0	0	0	0	0	4	0	0	0	0	0	0	0	1	0	0	0	0	0	0	0	0	0	0	0	0
8	0.1.17.17.2.6.32.4.1	unclassified	0	14	0	0	0	0	0	0	0	0	0	0	0	0	0	0	0	0	0	0	0	0	0	0	0	0	4	0	0	0	0	0	0	0	1	0	0	0	0	0	0	0	0	0	0	0	0
6	0.1.17.17.2.6.33	HQ158754_g	1	2	0	0	0	0	0	0	0	0	0	0	0	0	1	0	0	0	0	0	0	0	0	0	0	0	0	0	0	0	0	0	0	0	0	0	0	1	0	0	0	0	0	0	0	0	0
7	0.1.17.17.2.6.33.6	unclassified	1	2	0	0	0	0	0	0	0	0	0	0	0	0	1	0	0	0	0	0	0	0	0	0	0	0	0	0	0	0	0	0	0	0	0	0	0	1	0	0	0	0	0	0	0	0	0
8	0.1.17.17.2.6.33.6.1	unclassified	0	2	0	0	0	0	0	0	0	0	0	0	0	0	1	0	0	0	0	0	0	0	0	0	0	0	0	0	0	0	0	0	0	0	0	0	0	1	0	0	0	0	0	0	0	0	0
6	0.1.17.17.2.6.34	HQ166683_g	2	182	2	8	0	8	1	3	5	0	0	0	2	0	0	1	6	2	0	4	0	5	2	0	11	0	4	0	8	2	0	0	0	0	0	2	2	0	0	6	5	0	0	13	0	6	22
7	0.1.17.17.2.6.34.6	FJ479535_s	1	132	0	1	0	7	1	3	5	0	0	0	1	0	0	1	6	1	0	4	0	5	1	0	10	0	0	0	1	0	0	0	0	0	0	0	0	0	0	6	5	0	0	13	0	6	21
8	0.1.17.17.2.6.34.6.1	unclassified	0	132	0	1	0	7	1	3	5	0	0	0	1	0	0	1	6	1	0	4	0	5	1	0	10	0	0	0	1	0	0	0	0	0	0	0	0	0	0	6	5	0	0	13	0	6	21
7	0.1.17.17.2.6.34.10	unclassified	1	50	2	7	0	1	0	0	0	0	0	0	1	0	0	0	0	1	0	0	0	0	1	0	1	0	4	0	7	2	0	0	0	0	0	2	2	0	0	0	0	0	0	0	0	0	1
8	0.1.17.17.2.6.34.10.1	unclassified	0	50	2	7	0	1	0	0	0	0	0	0	1	0	0	0	0	1	0	0	0	0	1	0	1	0	4	0	7	2	0	0	0	0	0	2	2	0	0	0	0	0	0	0	0	0	1
6	0.1.17.17.2.6.35	HQ190378_g	4	316	12	24	5	1	0	2	0	5	5	0	1	0	1	7	2	3	0	3	1	0	0	2	12	0	1	0	24	3	0	0	3	0	1	0	0	1	18	8	1	0	0	6	0	0	2
7	0.1.17.17.2.6.35.1	AB257649_s	1	6	0	1	0	0	0	0	0	0	0	0	0	0	0	0	0	2	0	0	0	0	0	1	0	0	0	0	1	0	0	0	0	0	0	0	0	0	0	0	0	0	0	0	0	0	0
8	0.1.17.17.2.6.35.1.1	unclassified	0	6	0	1	0	0	0	0	0	0	0	0	0	0	0	0	0	2	0	0	0	0	0	1	0	0	0	0	1	0	0	0	0	0	0	0	0	0	0	0	0	0	0	0	0	0	0
7	0.1.17.17.2.6.35.7	EU131974_s	1	1	0	0	0	0	0	0	0	0	0	0	0	0	0	0	0	0	0	0	0	0	0	0	0	0	0	0	0	0	0	0	0	0	0	0	0	0	0	0	0	0	0	0	0	0	0
8	0.1.17.17.2.6.35.7.1	unclassified	0	1	0	0	0	0	0	0	0	0	0	0	0	0	0	0	0	0	0	0	0	0	0	0	0	0	0	0	0	0	0	0	0	0	0	0	0	0	0	0	0	0	0	0	0	0	0
7	0.1.17.17.2.6.35.12	HM062195_s	1	3	0	0	0	0	0	0	0	0	1	0	0	0	0	0	0	0	0	0	0	0	0	0	0	0	0	0	0	0	0	0	0	0	0	0	0	0	0	0	0	0	0	0	0	0	1
8	0.1.17.17.2.6.35.12.1	unclassified	0	3	0	0	0	0	0	0	0	0	1	0	0	0	0	0	0	0	0	0	0	0	0	0	0	0	0	0	0	0	0	0	0	0	0	0	0	0	0	0	0	0	0	0	0	0	1
7	0.1.17.17.2.6.35.14	unclassified	1	306	12	23	5	1	0	2	0	5	4	0	1	0	1	7	2	1	0	3	1	0	0	1	12	0	1	0	23	3	0	0	3	0	1	0	0	1	18	8	1	0	0	6	0	0	1
8	0.1.17.17.2.6.35.14.1	unclassified	0	306	12	23	5	1	0	2	0	5	4	0	1	0	1	7	2	1	0	3	1	0	0	1	12	0	1	0	23	3	0	0	3	0	1	0	0	1	18	8	1	0	0	6	0	0	1
6	0.1.17.17.2.6.37	HQ538631_g	3	90	2	1	2	2	1	0	3	0	1	0	0	0	0	3	0	8	0	4	1	3	0	1	7	0	1	1	1	0	0	1	0	0	3	1	3	4	0	1	0	0	0	0	1	0	4
7	0.1.17.17.2.6.37.1	AB179688_s	1	29	0	0	0	0	0	0	0	0	0	0	0	0	0	0	0	8	0	0	0	0	0	0	7	0	1	0	0	0	0	1	0	0	0	1	0	0	0	0	0	0	0	0	0	0	0
8	0.1.17.17.2.6.37.1.1	unclassified	0	29	0	0	0	0	0	0	0	0	0	0	0	0	0	0	0	8	0	0	0	0	0	0	7	0	1	0	0	0	0	1	0	0	0	1	0	0	0	0	0	0	0	0	0	0	0
7	0.1.17.17.2.6.37.6	AY661978_s	1	57	1	1	2	2	0	0	3	0	1	0	0	0	0	3	0	0	0	4	1	3	0	1	0	0	0	1	1	0	0	0	0	0	3	0	3	4	0	0	0	0	0	0	1	0	4
8	0.1.17.17.2.6.37.6.1	unclassified	0	57	1	1	2	2	0	0	3	0	1	0	0	0	0	3	0	0	0	4	1	3	0	1	0	0	0	1	1	0	0	0	0	0	3	0	3	4	0	0	0	0	0	0	1	0	4
7	0.1.17.17.2.6.37.10	unclassified	1	4	1	0	0	0	1	0	0	0	0	0	0	0	0	0	0	0	0	0	0	0	0	0	0	0	0	0	0	0	0	0	0	0	0	0	0	0	0	1	0	0	0	0	0	0	0
8	0.1.17.17.2.6.37.10.1	unclassified	0	4	1	0	0	0	1	0	0	0	0	0	0	0	0	0	0	0	0	0	0	0	0	0	0	0	0	0	0	0	0	0	0	0	0	0	0	0	0	1	0	0	0	0	0	0	0
6	0.1.17.17.2.6.39	JF428941_g	1	39	2	1	1	9	0	0	0	0	0	0	0	0	0	0	0	1	0	0	0	0	0	0	0	0	0	0	1	0	0	0	1	0	8	0	0	0	0	0	0	0	0	0	1	0	0
7	0.1.17.17.2.6.39.1	AB286500_s	1	39	2	1	1	9	0	0	0	0	0	0	0	0	0	0	0	1	0	0	0	0	0	0	0	0	0	0	1	0	0	0	1	0	8	0	0	0	0	0	0	0	0	0	1	0	0
8	0.1.17.17.2.6.39.1.1	unclassified	0	39	2	1	1	9	0	0	0	0	0	0	0	0	0	0	0	1	0	0	0	0	0	0	0	0	0	0	1	0	0	0	1	0	8	0	0	0	0	0	0	0	0	0	1	0	0
6	0.1.17.17.2.6.40	Solibacter	8	12908	632	187	97	340	117	120	334	131	193	0	203	0	272	306	327	193	2	225	294	194	173	151	296	128	174	189	187	139	86	55	121	1	103	176	52	93	193	207	255	0	0	278	158	107	518
7	0.1.17.17.2.6.40.2	AB179516_s	1	1407	0	29	0	62	1	12	62	0	31	0	24	0	45	4	48	37	0	39	2	28	0	15	52	17	70	0	29	0	8	0	0	0	0	54	1	13	3	30	49	0	0	44	21	35	68
8	0.1.17.17.2.6.40.2.1	unclassified	0	1407	0	29	0	62	1	12	62	0	31	0	24	0	45	4	48	37	0	39	2	28	0	15	52	17	70	0	29	0	8	0	0	0	0	54	1	13	3	30	49	0	0	44	21	35	68
7	0.1.17.17.2.6.40.11	AY963349_s	1	11	0	0	0	0	0	0	1	0	0	0	0	0	0	0	0	0	0	0	0	0	0	0	0	0	0	1	0	1	0	0	2	0	0	0	0	0	2	0	0	0	0	0	0	0	0
8	0.1.17.17.2.6.40.11.1	unclassified	0	11	0	0	0	0	0	0	1	0	0	0	0	0	0	0	0	0	0	0	0	0	0	0	0	0	0	1	0	1	0	0	2	0	0	0	0	0	2	0	0	0	0	0	0	0	0
7	0.1.17.17.2.6.40.15	DQ298003_s	1	25	0	0	0	1	0	0	0	0	0	0	0	0	3	0	0	0	0	0	0	0	0	0	0	0	0	0	0	0	4	0	0	0	0	0	0	0	0	0	0	0	0	0	0	0	0
8	0.1.17.17.2.6.40.15.1	unclassified	0	25	0	0	0	1	0	0	0	0	0	0	0	0	3	0	0	0	0	0	0	0	0	0	0	0	0	0	0	0	4	0	0	0	0	0	0	0	0	0	0	0	0	0	0	0	0
7	0.1.17.17.2.6.40.23	EF019981_s	1	5	1	0	0	0	0	1	0	0	0	0	0	0	0	0	0	0	0	0	0	1	0	0	0	0	0	0	0	0	0	0	0	0	0	0	0	0	0	0	0	0	0	0	0	1	0
8	0.1.17.17.2.6.40.23.1	unclassified	0	5	1	0	0	0	0	1	0	0	0	0	0	0	0	0	0	0	0	0	0	1	0	0	0	0	0	0	0	0	0	0	0	0	0	0	0	0	0	0	0	0	0	0	0	1	0
7	0.1.17.17.2.6.40.53	HM062039_s	1	2	0	1	0	0	0	0	0	0	0	0	0	0	0	0	0	0	0	0	0	0	0	0	0	0	0	0	1	0	0	0	0	0	0	0	0	0	0	0	0	0	0	0	0	0	0
8	0.1.17.17.2.6.40.53.1	unclassified	0	2	0	1	0	0	0	0	0	0	0	0	0	0	0	0	0	0	0	0	0	0	0	0	0	0	0	0	1	0	0	0	0	0	0	0	0	0	0	0	0	0	0	0	0	0	0
7	0.1.17.17.2.6.40.68	JN038899_s	1	1	0	0	0	0	0	0	0	0	0	0	0	0	0	0	0	0	0	0	0	0	0	0	0	0	0	0	0	0	0	0	0	0	0	0	0	0	0	0	0	0	0	0	0	0	0
8	0.1.17.17.2.6.40.68.1	unclassified	0	1	0	0	0	0	0	0	0	0	0	0	0	0	0	0	0	0	0	0	0	0	0	0	0	0	0	0	0	0	0	0	0	0	0	0	0	0	0	0	0	0	0	0	0	0	0
7	0.1.17.17.2.6.40.69	Solibacter_usitatus	1	97	10	0	1	1	2	0	1	0	4	0	1	0	0	4	4	0	0	0	0	4	1	0	0	0	1	0	0	0	0	0	0	0	2	1	2	5	0	1	0	0	0	9	3	2	6
8	0.1.17.17.2.6.40.69.1	unclassified	0	97	10	0	1	1	2	0	1	0	4	0	1	0	0	4	4	0	0	0	0	4	1	0	0	0	1	0	0	0	0	0	0	0	2	1	2	5	0	1	0	0	0	9	3	2	6
7	0.1.17.17.2.6.40.70	unclassified	1	11360	621	157	96	276	114	107	270	131	158	0	178	0	224	298	275	156	2	186	292	161	172	136	244	111	103	188	157	138	74	55	119	1	101	121	49	75	188	176	206	0	0	225	134	69	444
8	0.1.17.17.2.6.40.70.1	unclassified	0	11360	621	157	96	276	114	107	270	131	158	0	178	0	224	298	275	156	2	186	292	161	172	136	244	111	103	188	157	138	74	55	119	1	101	121	49	75	188	176	206	0	0	225	134	69	444
6	0.1.17.17.2.6.41	unclassified	1	29027	1097	400	190	596	203	269	541	226	255	20	366	5	601	422	713	405	6	504	721	382	402	296	526	232	367	367	400	279	138	334	246	28	340	337	119	353	332	437	549	7	5	520	308	278	1690
7	0.1.17.17.2.6.41.1	unclassified	1	29027	1097	400	190	596	203	269	541	226	255	20	366	5	601	422	713	405	6	504	721	382	402	296	526	232	367	367	400	279	138	334	246	28	340	337	119	353	332	437	549	7	5	520	308	278	1690
8	0.1.17.17.2.6.41.1.1	unclassified	0	29027	1097	400	190	596	203	269	541	226	255	20	366	5	601	422	713	405	6	504	721	382	402	296	526	232	367	367	400	279	138	334	246	28	340	337	119	353	332	437	549	7	5	520	308	278	1690
5	0.1.17.17.2.7	unclassified	1	382	16	8	2	12	8	1	17	4	4	2	6	1	7	6	3	13	0	3	11	6	3	7	4	5	4	3	8	6	0	3	6	0	1	6	2	1	5	11	5	0	0	2	8	8	8
6	0.1.17.17.2.7.1	unclassified	1	382	16	8	2	12	8	1	17	4	4	2	6	1	7	6	3	13	0	3	11	6	3	7	4	5	4	3	8	6	0	3	6	0	1	6	2	1	5	11	5	0	0	2	8	8	8
7	0.1.17.17.2.7.1.1	unclassified	1	382	16	8	2	12	8	1	17	4	4	2	6	1	7	6	3	13	0	3	11	6	3	7	4	5	4	3	8	6	0	3	6	0	1	6	2	1	5	11	5	0	0	2	8	8	8
8	0.1.17.17.2.7.1.1.1	unclassified	0	382	16	8	2	12	8	1	17	4	4	2	6	1	7	6	3	13	0	3	11	6	3	7	4	5	4	3	8	6	0	3	6	0	1	6	2	1	5	11	5	0	0	2	8	8	8
4	0.1.17.17.3	unclassified	1	17	0	0	0	1	0	0	0	2	0	0	0	0	0	0	0	1	0	0	1	1	0	1	0	0	0	0	0	0	0	0	0	0	0	0	0	0	0	0	0	0	0	0	0	0	0
5	0.1.17.17.3.1	unclassified	1	17	0	0	0	1	0	0	0	2	0	0	0	0	0	0	0	1	0	0	1	1	0	1	0	0	0	0	0	0	0	0	0	0	0	0	0	0	0	0	0	0	0	0	0	0	0
6	0.1.17.17.3.1.1	unclassified	1	17	0	0	0	1	0	0	0	2	0	0	0	0	0	0	0	1	0	0	1	1	0	1	0	0	0	0	0	0	0	0	0	0	0	0	0	0	0	0	0	0	0	0	0	0	0
7	0.1.17.17.3.1.1.1	unclassified	1	17	0	0	0	1	0	0	0	2	0	0	0	0	0	0	0	1	0	0	1	1	0	1	0	0	0	0	0	0	0	0	0	0	0	0	0	0	0	0	0	0	0	0	0	0	0
8	0.1.17.17.3.1.1.1.1	unclassified	0	17	0	0	0	1	0	0	0	2	0	0	0	0	0	0	0	1	0	0	1	1	0	1	0	0	0	0	0	0	0	0	0	0	0	0	0	0	0	0	0	0	0	0	0	0	0
3	0.1.17.18	Thermoanaerobaculum_c	1	13270	350	136	152	181	91	97	231	117	61	128	119	50	138	136	228	107	62	184	209	137	124	103	201	58	87	149	136	87	28	32	66	128	34	97	23	53	53	73	213	13	38	92	57	95	1554
4	0.1.17.18.1	Thermoanaerobaculum_o	2	13270	350	136	152	181	91	97	231	117	61	128	119	50	138	136	228	107	62	184	209	137	124	103	201	58	87	149	136	87	28	32	66	128	34	97	23	53	53	73	213	13	38	92	57	95	1554
5	0.1.17.18.1.1	JF344531_f	7	13255	350	135	152	181	91	97	231	117	61	128	119	50	138	136	227	107	62	182	209	137	124	102	200	58	87	148	135	87	28	32	66	128	34	97	23	53	53	73	213	13	38	92	57	95	1554
6	0.1.17.18.1.1.1	AB355055_g	3	17	0	0	0	0	0	0	1	0	0	0	0	0	0	0	0	0	1	0	1	0	0	0	0	0	1	0	0	0	0	0	0	3	0	1	0	1	0	0	0	0	0	0	0	0	0
7	0.1.17.18.1.1.1.3	AM936563_s	1	1	0	0	0	0	0	0	0	0	0	0	0	0	0	0	0	0	0	0	0	0	0	0	0	0	0	0	0	0	0	0	0	0	0	0	0	1	0	0	0	0	0	0	0	0	0
8	0.1.17.18.1.1.1.3.1	unclassified	0	1	0	0	0	0	0	0	0	0	0	0	0	0	0	0	0	0	0	0	0	0	0	0	0	0	0	0	0	0	0	0	0	0	0	0	0	1	0	0	0	0	0	0	0	0	0
7	0.1.17.18.1.1.1.8	GU454904_s	1	1	0	0	0	0	0	0	0	0	0	0	0	0	0	0	0	0	0	0	0	0	0	0	0	0	0	0	0	0	0	0	0	1	0	0	0	0	0	0	0	0	0	0	0	0	0
8	0.1.17.18.1.1.1.8.1	unclassified	0	1	0	0	0	0	0	0	0	0	0	0	0	0	0	0	0	0	0	0	0	0	0	0	0	0	0	0	0	0	0	0	0	1	0	0	0	0	0	0	0	0	0	0	0	0	0
7	0.1.17.18.1.1.1.9	unclassified	1	15	0	0	0	0	0	0	1	0	0	0	0	0	0	0	0	0	1	0	1	0	0	0	0	0	1	0	0	0	0	0	0	2	0	1	0	0	0	0	0	0	0	0	0	0	0
8	0.1.17.18.1.1.1.9.1	unclassified	0	15	0	0	0	0	0	0	1	0	0	0	0	0	0	0	0	0	1	0	1	0	0	0	0	0	1	0	0	0	0	0	0	2	0	1	0	0	0	0	0	0	0	0	0	0	0
6	0.1.17.18.1.1.3	EF020070_g	3	1115	32	3	22	13	5	5	27	7	7	7	8	4	4	11	17	5	4	19	17	6	5	2	7	2	4	1	3	8	1	6	2	10	2	3	0	4	4	11	31	0	1	21	1	4	153
7	0.1.17.18.1.1.3.1	EF020070_s	1	1083	31	3	21	12	5	5	27	7	7	7	7	4	4	11	17	5	4	18	16	6	5	2	7	2	4	1	3	8	0	6	2	9	2	3	0	4	3	11	29	0	1	21	1	4	149
8	0.1.17.18.1.1.3.1.1	unclassified	0	1083	31	3	21	12	5	5	27	7	7	7	7	4	4	11	17	5	4	18	16	6	5	2	7	2	4	1	3	8	0	6	2	9	2	3	0	4	3	11	29	0	1	21	1	4	149
7	0.1.17.18.1.1.3.2	EU755076_s	1	1	0	0	0	0	0	0	0	0	0	0	0	0	0	0	0	0	0	0	0	0	0	0	0	0	0	0	0	0	0	0	0	0	0	0	0	0	0	0	0	0	0	0	0	0	0
8	0.1.17.18.1.1.3.2.1	unclassified	0	1	0	0	0	0	0	0	0	0	0	0	0	0	0	0	0	0	0	0	0	0	0	0	0	0	0	0	0	0	0	0	0	0	0	0	0	0	0	0	0	0	0	0	0	0	0
7	0.1.17.18.1.1.3.3	unclassified	1	31	1	0	1	1	0	0	0	0	0	0	1	0	0	0	0	0	0	1	1	0	0	0	0	0	0	0	0	0	1	0	0	1	0	0	0	0	1	0	2	0	0	0	0	0	4
8	0.1.17.18.1.1.3.3.1	unclassified	0	31	1	0	1	1	0	0	0	0	0	0	1	0	0	0	0	0	0	1	1	0	0	0	0	0	0	0	0	0	1	0	0	1	0	0	0	0	1	0	2	0	0	0	0	0	4
6	0.1.17.18.1.1.5	EU881271_g	11	10192	278	115	112	140	79	81	153	103	33	90	90	42	129	98	178	82	51	131	158	123	104	74	163	49	62	139	115	67	24	19	53	93	27	82	16	28	38	42	158	10	34	50	52	77	1254
7	0.1.17.18.1.1.5.1	AM935717_s	1	71	0	0	0	0	0	0	0	0	0	0	0	0	0	0	8	0	0	0	0	0	0	0	0	0	0	0	0	0	0	0	0	0	0	0	0	0	0	0	1	0	0	0	0	13	44
8	0.1.17.18.1.1.5.1.1	unclassified	0	71	0	0	0	0	0	0	0	0	0	0	0	0	0	0	8	0	0	0	0	0	0	0	0	0	0	0	0	0	0	0	0	0	0	0	0	0	0	0	1	0	0	0	0	13	44
7	0.1.17.18.1.1.5.2	AY289397_s	1	730	17	5	3	3	3	3	11	31	5	3	6	2	3	24	15	1	5	6	7	5	6	0	9	3	0	10	5	11	3	4	1	27	3	2	0	5	3	6	4	1	2	8	14	7	109
8	0.1.17.18.1.1.5.2.1	unclassified	0	730	17	5	3	3	3	3	11	31	5	3	6	2	3	24	15	1	5	6	7	5	6	0	9	3	0	10	5	11	3	4	1	27	3	2	0	5	3	6	4	1	2	8	14	7	109
7	0.1.17.18.1.1.5.8	EF516929_s	1	1	0	0	0	0	0	0	0	0	0	0	0	0	0	0	0	0	0	0	0	0	0	0	1	0	0	0	0	0	0	0	0	0	0	0	0	0	0	0	0	0	0	0	0	0	0
8	0.1.17.18.1.1.5.8.1	unclassified	0	1	0	0	0	0	0	0	0	0	0	0	0	0	0	0	0	0	0	0	0	0	0	0	1	0	0	0	0	0	0	0	0	0	0	0	0	0	0	0	0	0	0	0	0	0	0
7	0.1.17.18.1.1.5.9	EF516941_s	1	20	0	0	0	1	0	1	0	0	0	0	0	0	0	0	0	0	0	0	6	0	0	0	0	0	0	1	0	0	0	0	0	0	0	0	0	0	0	0	0	0	0	0	0	0	0
8	0.1.17.18.1.1.5.9.1	unclassified	0	20	0	0	0	1	0	1	0	0	0	0	0	0	0	0	0	0	0	0	6	0	0	0	0	0	0	1	0	0	0	0	0	0	0	0	0	0	0	0	0	0	0	0	0	0	0
7	0.1.17.18.1.1.5.12	EF688354_s	1	2	0	0	0	0	0	0	0	0	0	0	0	0	0	0	0	0	0	1	0	0	0	0	0	0	0	0	0	0	0	0	0	0	0	0	0	0	0	0	0	0	0	0	0	0	1
8	0.1.17.18.1.1.5.12.1	unclassified	0	2	0	0	0	0	0	0	0	0	0	0	0	0	0	0	0	0	0	1	0	0	0	0	0	0	0	0	0	0	0	0	0	0	0	0	0	0	0	0	0	0	0	0	0	0	1
7	0.1.17.18.1.1.5.13	EU132194_s	1	82	3	0	0	1	2	0	1	1	0	0	1	0	1	1	2	2	0	3	1	2	0	0	0	0	0	1	0	1	0	1	2	0	0	0	0	0	0	0	0	1	0	0	0	0	10
8	0.1.17.18.1.1.5.13.1	unclassified	0	82	3	0	0	1	2	0	1	1	0	0	1	0	1	1	2	2	0	3	1	2	0	0	0	0	0	1	0	1	0	1	2	0	0	0	0	0	0	0	0	1	0	0	0	0	10
7	0.1.17.18.1.1.5.14	EU881271_s	1	17	0	0	1	1	0	1	0	0	0	0	0	0	0	0	0	1	0	0	0	0	0	1	0	0	0	0	0	0	1	0	0	1	0	0	0	0	0	0	0	0	0	0	0	0	4
8	0.1.17.18.1.1.5.14.1	unclassified	0	17	0	0	1	1	0	1	0	0	0	0	0	0	0	0	0	1	0	0	0	0	0	1	0	0	0	0	0	0	1	0	0	1	0	0	0	0	0	0	0	0	0	0	0	0	4
7	0.1.17.18.1.1.5.15	HQ645176_s	1	23	0	1	2	0	1	0	1	0	0	0	0	0	0	2	0	0	0	0	0	0	0	0	0	0	0	0	1	0	0	0	0	0	0	0	0	0	0	0	0	0	0	0	0	0	0
8	0.1.17.18.1.1.5.15.1	unclassified	0	23	0	1	2	0	1	0	1	0	0	0	0	0	0	2	0	0	0	0	0	0	0	0	0	0	0	0	1	0	0	0	0	0	0	0	0	0	0	0	0	0	0	0	0	0	0
7	0.1.17.18.1.1.5.16	JF319220_s	1	648	0	3	0	12	7	8	0	1	0	5	8	1	0	0	19	3	6	11	14	4	1	1	8	3	1	4	3	2	5	3	1	2	0	8	1	0	0	1	8	1	2	0	0	5	136
8	0.1.17.18.1.1.5.16.1	unclassified	0	648	0	3	0	12	7	8	0	1	0	5	8	1	0	0	19	3	6	11	14	4	1	1	8	3	1	4	3	2	5	3	1	2	0	8	1	0	0	1	8	1	2	0	0	5	136
7	0.1.17.18.1.1.5.18	JF833538_s	1	3	0	0	0	0	0	0	0	0	0	0	0	0	0	0	0	0	0	0	0	0	0	0	0	0	0	0	0	0	0	0	0	1	0	0	0	0	0	0	0	0	0	0	0	0	1
8	0.1.17.18.1.1.5.18.1	unclassified	0	3	0	0	0	0	0	0	0	0	0	0	0	0	0	0	0	0	0	0	0	0	0	0	0	0	0	0	0	0	0	0	0	1	0	0	0	0	0	0	0	0	0	0	0	0	1
7	0.1.17.18.1.1.5.21	unclassified	1	8595	258	106	106	122	66	68	140	70	28	82	75	39	125	71	134	75	40	110	130	112	97	72	145	43	61	123	106	53	15	11	49	62	24	72	15	23	35	35	145	7	30	42	38	52	949
8	0.1.17.18.1.1.5.21.1	unclassified	0	8595	258	106	106	122	66	68	140	70	28	82	75	39	125	71	134	75	40	110	130	112	97	72	145	43	61	123	106	53	15	11	49	62	24	72	15	23	35	35	145	7	30	42	38	52	949
6	0.1.17.18.1.1.6	EU925884_g	2	147	7	0	1	5	2	1	9	0	0	1	1	0	0	3	0	4	0	0	4	0	2	3	1	0	3	1	0	0	1	3	0	3	0	3	3	4	2	1	1	1	0	3	0	1	0
7	0.1.17.18.1.1.6.4	FJ152779_s	1	143	7	0	1	5	2	1	9	0	0	1	1	0	0	3	0	2	0	0	4	0	2	3	1	0	3	1	0	0	1	3	0	3	0	3	3	4	2	1	1	1	0	3	0	1	0
8	0.1.17.18.1.1.6.4.1	unclassified	0	143	7	0	1	5	2	1	9	0	0	1	1	0	0	3	0	2	0	0	4	0	2	3	1	0	3	1	0	0	1	3	0	3	0	3	3	4	2	1	1	1	0	3	0	1	0
7	0.1.17.18.1.1.6.6	unclassified	1	4	0	0	0	0	0	0	0	0	0	0	0	0	0	0	0	2	0	0	0	0	0	0	0	0	0	0	0	0	0	0	0	0	0	0	0	0	0	0	0	0	0	0	0	0	0
8	0.1.17.18.1.1.6.6.1	unclassified	0	4	0	0	0	0	0	0	0	0	0	0	0	0	0	0	0	2	0	0	0	0	0	0	0	0	0	0	0	0	0	0	0	0	0	0	0	0	0	0	0	0	0	0	0	0	0
6	0.1.17.18.1.1.7	FJ479026_g	1	396	17	5	2	4	0	4	17	1	7	4	3	0	0	3	0	9	2	7	6	0	2	6	6	3	3	0	5	4	0	2	4	14	0	2	2	5	4	4	4	0	2	7	0	0	0
7	0.1.17.18.1.1.7.1	FJ479026_s	1	396	17	5	2	4	0	4	17	1	7	4	3	0	0	3	0	9	2	7	6	0	2	6	6	3	3	0	5	4	0	2	4	14	0	2	2	5	4	4	4	0	2	7	0	0	0
8	0.1.17.18.1.1.7.1.1	unclassified	0	396	17	5	2	4	0	4	17	1	7	4	3	0	0	3	0	9	2	7	6	0	2	6	6	3	3	0	5	4	0	2	4	14	0	2	2	5	4	4	4	0	2	7	0	0	0
6	0.1.17.18.1.1.8	HQ153936_g	1	2	0	0	0	0	0	0	0	0	0	0	0	0	0	0	0	0	0	0	1	0	0	0	0	0	0	0	0	0	0	0	0	0	0	0	0	0	0	0	0	0	0	1	0	0	0
7	0.1.17.18.1.1.8.1	AF385537_s	1	2	0	0	0	0	0	0	0	0	0	0	0	0	0	0	0	0	0	0	1	0	0	0	0	0	0	0	0	0	0	0	0	0	0	0	0	0	0	0	0	0	0	1	0	0	0
8	0.1.17.18.1.1.8.1.1	unclassified	0	2	0	0	0	0	0	0	0	0	0	0	0	0	0	0	0	0	0	0	1	0	0	0	0	0	0	0	0	0	0	0	0	0	0	0	0	0	0	0	0	0	0	1	0	0	0
6	0.1.17.18.1.1.11	unclassified	1	1386	16	12	15	19	5	6	24	6	14	26	17	4	5	21	32	7	4	25	22	8	11	17	23	4	14	7	12	8	2	2	7	5	5	6	2	11	5	15	19	2	1	10	4	13	147
7	0.1.17.18.1.1.11.1	unclassified	1	1386	16	12	15	19	5	6	24	6	14	26	17	4	5	21	32	7	4	25	22	8	11	17	23	4	14	7	12	8	2	2	7	5	5	6	2	11	5	15	19	2	1	10	4	13	147
8	0.1.17.18.1.1.11.1.1	unclassified	0	1386	16	12	15	19	5	6	24	6	14	26	17	4	5	21	32	7	4	25	22	8	11	17	23	4	14	7	12	8	2	2	7	5	5	6	2	11	5	15	19	2	1	10	4	13	147
5	0.1.17.18.1.3	unclassified	1	15	0	1	0	0	0	0	0	0	0	0	0	0	0	0	1	0	0	2	0	0	0	1	1	0	0	1	1	0	0	0	0	0	0	0	0	0	0	0	0	0	0	0	0	0	0
6	0.1.17.18.1.3.1	unclassified	1	15	0	1	0	0	0	0	0	0	0	0	0	0	0	0	1	0	0	2	0	0	0	1	1	0	0	1	1	0	0	0	0	0	0	0	0	0	0	0	0	0	0	0	0	0	0
7	0.1.17.18.1.3.1.1	unclassified	1	15	0	1	0	0	0	0	0	0	0	0	0	0	0	0	1	0	0	2	0	0	0	1	1	0	0	1	1	0	0	0	0	0	0	0	0	0	0	0	0	0	0	0	0	0	0
8	0.1.17.18.1.3.1.1.1	unclassified	0	15	0	1	0	0	0	0	0	0	0	0	0	0	0	0	1	0	0	2	0	0	0	1	1	0	0	1	1	0	0	0	0	0	0	0	0	0	0	0	0	0	0	0	0	0	0
3	0.1.17.20	Z95718_c	1	2743	155	19	13	76	6	17	120	20	25	43	21	7	8	45	10	43	8	41	68	2	23	35	53	10	39	22	19	27	8	9	32	76	9	29	6	14	37	37	20	13	4	31	9	2	33
4	0.1.17.20.1	Z95718_o	7	2743	155	19	13	76	6	17	120	20	25	43	21	7	8	45	10	43	8	41	68	2	23	35	53	10	39	22	19	27	8	9	32	76	9	29	6	14	37	37	20	13	4	31	9	2	33
5	0.1.17.20.1.5	EF492943_f	3	32	2	0	0	0	0	0	3	0	2	2	0	0	0	1	0	1	0	0	0	0	0	1	1	0	0	0	0	0	0	0	1	0	0	0	0	1	0	0	0	0	0	0	0	0	0
6	0.1.17.20.1.5.2	EF492943_g	2	26	2	0	0	0	0	0	3	0	2	2	0	0	0	1	0	0	0	0	0	0	0	1	1	0	0	0	0	0	0	0	0	0	0	0	0	0	0	0	0	0	0	0	0	0	0
7	0.1.17.20.1.5.2.1	AM935858_s	1	3	0	0	0	0	0	0	0	0	0	0	0	0	0	0	0	0	0	0	0	0	0	1	0	0	0	0	0	0	0	0	0	0	0	0	0	0	0	0	0	0	0	0	0	0	0
8	0.1.17.20.1.5.2.1.1	unclassified	0	3	0	0	0	0	0	0	0	0	0	0	0	0	0	0	0	0	0	0	0	0	0	1	0	0	0	0	0	0	0	0	0	0	0	0	0	0	0	0	0	0	0	0	0	0	0
7	0.1.17.20.1.5.2.4	unclassified	1	23	2	0	0	0	0	0	3	0	2	2	0	0	0	1	0	0	0	0	0	0	0	0	1	0	0	0	0	0	0	0	0	0	0	0	0	0	0	0	0	0	0	0	0	0	0
8	0.1.17.20.1.5.2.4.1	unclassified	0	23	2	0	0	0	0	0	3	0	2	2	0	0	0	1	0	0	0	0	0	0	0	0	1	0	0	0	0	0	0	0	0	0	0	0	0	0	0	0	0	0	0	0	0	0	0
6	0.1.17.20.1.5.3	EU048635_g	1	4	0	0	0	0	0	0	0	0	0	0	0	0	0	0	0	1	0	0	0	0	0	0	0	0	0	0	0	0	0	0	1	0	0	0	0	0	0	0	0	0	0	0	0	0	0
7	0.1.17.20.1.5.3.3	unclassified	1	4	0	0	0	0	0	0	0	0	0	0	0	0	0	0	0	1	0	0	0	0	0	0	0	0	0	0	0	0	0	0	1	0	0	0	0	0	0	0	0	0	0	0	0	0	0
8	0.1.17.20.1.5.3.3.1	unclassified	0	4	0	0	0	0	0	0	0	0	0	0	0	0	0	0	0	1	0	0	0	0	0	0	0	0	0	0	0	0	0	0	1	0	0	0	0	0	0	0	0	0	0	0	0	0	0
6	0.1.17.20.1.5.4	unclassified	1	2	0	0	0	0	0	0	0	0	0	0	0	0	0	0	0	0	0	0	0	0	0	0	0	0	0	0	0	0	0	0	0	0	0	0	0	1	0	0	0	0	0	0	0	0	0
7	0.1.17.20.1.5.4.1	unclassified	1	2	0	0	0	0	0	0	0	0	0	0	0	0	0	0	0	0	0	0	0	0	0	0	0	0	0	0	0	0	0	0	0	0	0	0	0	1	0	0	0	0	0	0	0	0	0
8	0.1.17.20.1.5.4.1.1	unclassified	0	2	0	0	0	0	0	0	0	0	0	0	0	0	0	0	0	0	0	0	0	0	0	0	0	0	0	0	0	0	0	0	0	0	0	0	0	1	0	0	0	0	0	0	0	0	0
5	0.1.17.20.1.9	EU491886_f	4	301	11	1	1	10	0	2	19	1	3	6	1	0	0	5	0	7	0	1	2	0	0	2	5	2	7	2	1	2	1	1	3	3	0	2	1	2	9	4	3	1	1	3	0	0	0
6	0.1.17.20.1.9.1	EU386023_g	1	3	0	0	0	0	0	0	0	0	0	0	0	0	0	0	0	0	0	0	0	0	0	0	0	0	0	0	0	0	0	0	0	0	0	0	0	0	1	0	0	0	0	0	0	0	0
7	0.1.17.20.1.9.1.4	unclassified	1	3	0	0	0	0	0	0	0	0	0	0	0	0	0	0	0	0	0	0	0	0	0	0	0	0	0	0	0	0	0	0	0	0	0	0	0	0	1	0	0	0	0	0	0	0	0
8	0.1.17.20.1.9.1.4.1	unclassified	0	3	0	0	0	0	0	0	0	0	0	0	0	0	0	0	0	0	0	0	0	0	0	0	0	0	0	0	0	0	0	0	0	0	0	0	0	0	1	0	0	0	0	0	0	0	0
6	0.1.17.20.1.9.2	EU491886_g	1	1	0	0	0	0	0	0	0	0	0	0	0	0	0	0	0	0	0	0	0	0	0	0	0	0	0	0	0	0	0	0	0	0	0	0	0	0	0	0	0	0	0	0	0	0	0
7	0.1.17.20.1.9.2.1	EU491886_s	1	1	0	0	0	0	0	0	0	0	0	0	0	0	0	0	0	0	0	0	0	0	0	0	0	0	0	0	0	0	0	0	0	0	0	0	0	0	0	0	0	0	0	0	0	0	0
8	0.1.17.20.1.9.2.1.1	unclassified	0	1	0	0	0	0	0	0	0	0	0	0	0	0	0	0	0	0	0	0	0	0	0	0	0	0	0	0	0	0	0	0	0	0	0	0	0	0	0	0	0	0	0	0	0	0	0
6	0.1.17.20.1.9.3	GQ472805_g	2	237	7	0	1	9	0	2	13	1	3	5	0	0	0	3	0	7	0	0	2	0	0	1	5	2	3	2	0	2	0	1	3	3	0	1	0	0	6	4	3	1	1	3	0	0	0
7	0.1.17.20.1.9.3.1	EF019493_s	1	82	1	0	0	3	0	0	6	0	2	2	0	0	0	1	0	3	0	0	0	0	0	1	1	1	2	1	0	0	0	0	1	1	0	0	0	0	4	2	0	1	1	1	0	0	0
8	0.1.17.20.1.9.3.1.1	unclassified	0	82	1	0	0	3	0	0	6	0	2	2	0	0	0	1	0	3	0	0	0	0	0	1	1	1	2	1	0	0	0	0	1	1	0	0	0	0	4	2	0	1	1	1	0	0	0
7	0.1.17.20.1.9.3.6	unclassified	1	155	6	0	1	6	0	2	7	1	1	3	0	0	0	2	0	4	0	0	2	0	0	0	4	1	1	1	0	2	0	1	2	2	0	1	0	0	2	2	3	0	0	2	0	0	0
8	0.1.17.20.1.9.3.6.1	unclassified	0	155	6	0	1	6	0	2	7	1	1	3	0	0	0	2	0	4	0	0	2	0	0	0	4	1	1	1	0	2	0	1	2	2	0	1	0	0	2	2	3	0	0	2	0	0	0
6	0.1.17.20.1.9.4	unclassified	1	60	4	1	0	1	0	0	6	0	0	1	1	0	0	2	0	0	0	1	0	0	0	1	0	0	4	0	1	0	1	0	0	0	0	1	1	2	2	0	0	0	0	0	0	0	0
7	0.1.17.20.1.9.4.1	unclassified	1	60	4	1	0	1	0	0	6	0	0	1	1	0	0	2	0	0	0	1	0	0	0	1	0	0	4	0	1	0	1	0	0	0	0	1	1	2	2	0	0	0	0	0	0	0	0
8	0.1.17.20.1.9.4.1.1	unclassified	0	60	4	1	0	1	0	0	6	0	0	1	1	0	0	2	0	0	0	1	0	0	0	1	0	0	4	0	1	0	1	0	0	0	0	1	1	2	2	0	0	0	0	0	0	0	0
5	0.1.17.20.1.12	EU652507_f	1	48	1	1	0	1	0	0	2	0	0	0	0	0	1	0	0	1	0	1	3	0	0	0	0	0	0	0	1	1	0	0	1	0	1	0	0	0	0	0	0	0	0	1	1	0	1
6	0.1.17.20.1.12.1	EU652507_g	2	48	1	1	0	1	0	0	2	0	0	0	0	0	1	0	0	1	0	1	3	0	0	0	0	0	0	0	1	1	0	0	1	0	1	0	0	0	0	0	0	0	0	1	1	0	1
7	0.1.17.20.1.12.1.3	EU132096_s	1	15	1	0	0	0	0	0	2	0	0	0	0	0	0	0	0	1	0	0	0	0	0	0	0	0	0	0	0	0	0	0	1	0	0	0	0	0	0	0	0	0	0	0	0	0	0
8	0.1.17.20.1.12.1.3.1	unclassified	0	15	1	0	0	0	0	0	2	0	0	0	0	0	0	0	0	1	0	0	0	0	0	0	0	0	0	0	0	0	0	0	1	0	0	0	0	0	0	0	0	0	0	0	0	0	0
7	0.1.17.20.1.12.1.6	unclassified	1	33	0	1	0	1	0	0	0	0	0	0	0	0	1	0	0	0	0	1	3	0	0	0	0	0	0	0	1	1	0	0	0	0	1	0	0	0	0	0	0	0	0	1	1	0	1
8	0.1.17.20.1.12.1.6.1	unclassified	0	33	0	1	0	1	0	0	0	0	0	0	0	0	1	0	0	0	0	1	3	0	0	0	0	0	0	0	1	1	0	0	0	0	1	0	0	0	0	0	0	0	0	1	1	0	1
5	0.1.17.20.1.13	FJ416115_f	1	6	1	0	0	0	0	0	2	0	0	0	0	0	0	0	0	0	0	0	0	0	0	0	0	0	0	0	0	0	0	0	0	0	0	0	0	0	0	0	0	1	0	0	0	0	0
6	0.1.17.20.1.13.1	FJ416115_g	1	6	1	0	0	0	0	0	2	0	0	0	0	0	0	0	0	0	0	0	0	0	0	0	0	0	0	0	0	0	0	0	0	0	0	0	0	0	0	0	0	1	0	0	0	0	0
7	0.1.17.20.1.13.1.1	FJ416115_s	1	6	1	0	0	0	0	0	2	0	0	0	0	0	0	0	0	0	0	0	0	0	0	0	0	0	0	0	0	0	0	0	0	0	0	0	0	0	0	0	0	1	0	0	0	0	0
8	0.1.17.20.1.13.1.1.1	unclassified	0	6	1	0	0	0	0	0	2	0	0	0	0	0	0	0	0	0	0	0	0	0	0	0	0	0	0	0	0	0	0	0	0	0	0	0	0	0	0	0	0	1	0	0	0	0	0
5	0.1.17.20.1.14	HM445317_f	3	590	34	4	1	15	0	2	28	3	3	7	3	0	6	11	9	9	1	8	12	2	3	11	9	0	8	0	4	6	1	4	6	10	1	5	1	3	6	4	2	2	0	1	7	2	28
6	0.1.17.20.1.14.1	EU542532_g	2	2	0	0	0	0	0	0	0	0	0	0	0	0	0	0	0	0	0	0	0	0	1	0	0	0	0	0	0	0	0	0	0	0	0	0	0	0	0	0	0	0	0	0	0	0	0
7	0.1.17.20.1.14.1.1	EU335214_s	1	1	0	0	0	0	0	0	0	0	0	0	0	0	0	0	0	0	0	0	0	0	1	0	0	0	0	0	0	0	0	0	0	0	0	0	0	0	0	0	0	0	0	0	0	0	0
8	0.1.17.20.1.14.1.1.1	unclassified	0	1	0	0	0	0	0	0	0	0	0	0	0	0	0	0	0	0	0	0	0	0	1	0	0	0	0	0	0	0	0	0	0	0	0	0	0	0	0	0	0	0	0	0	0	0	0
7	0.1.17.20.1.14.1.3	unclassified	1	1	0	0	0	0	0	0	0	0	0	0	0	0	0	0	0	0	0	0	0	0	0	0	0	0	0	0	0	0	0	0	0	0	0	0	0	0	0	0	0	0	0	0	0	0	0
8	0.1.17.20.1.14.1.3.1	unclassified	0	1	0	0	0	0	0	0	0	0	0	0	0	0	0	0	0	0	0	0	0	0	0	0	0	0	0	0	0	0	0	0	0	0	0	0	0	0	0	0	0	0	0	0	0	0	0
6	0.1.17.20.1.14.3	HM445317_g	4	587	34	4	1	15	0	2	28	3	3	7	3	0	6	11	9	9	1	8	12	2	2	11	9	0	8	0	4	6	1	4	6	10	1	5	1	3	6	4	2	2	0	1	7	2	28
7	0.1.17.20.1.14.3.3	EU131926_s	1	337	21	3	1	8	0	0	16	3	1	5	1	0	4	7	5	3	1	4	8	2	1	4	6	0	5	0	3	4	1	1	1	2	1	3	0	2	4	3	1	2	0	0	3	1	14
8	0.1.17.20.1.14.3.3.1	unclassified	0	337	21	3	1	8	0	0	16	3	1	5	1	0	4	7	5	3	1	4	8	2	1	4	6	0	5	0	3	4	1	1	1	2	1	3	0	2	4	3	1	2	0	0	3	1	14
7	0.1.17.20.1.14.3.4	EU202817_s	1	5	0	1	0	0	0	0	1	0	0	0	0	0	0	0	1	1	0	0	0	0	0	0	0	0	0	0	1	0	0	0	0	0	0	0	0	0	0	0	0	0	0	0	0	0	0
8	0.1.17.20.1.14.3.4.1	unclassified	0	5	0	1	0	0	0	0	1	0	0	0	0	0	0	0	1	1	0	0	0	0	0	0	0	0	0	0	1	0	0	0	0	0	0	0	0	0	0	0	0	0	0	0	0	0	0
7	0.1.17.20.1.14.3.6	HM185979_s	1	2	0	0	0	0	0	0	0	0	1	0	0	0	0	0	0	0	0	0	0	0	0	0	0	0	0	0	0	0	0	0	0	0	0	0	0	0	0	0	0	0	0	0	0	0	0
8	0.1.17.20.1.14.3.6.1	unclassified	0	2	0	0	0	0	0	0	0	0	1	0	0	0	0	0	0	0	0	0	0	0	0	0	0	0	0	0	0	0	0	0	0	0	0	0	0	0	0	0	0	0	0	0	0	0	0
7	0.1.17.20.1.14.3.8	unclassified	1	243	13	0	0	7	0	2	11	0	1	2	2	0	2	4	3	5	0	4	4	0	1	7	3	0	3	0	0	2	0	3	5	8	0	2	1	1	2	1	1	0	0	1	4	1	14
8	0.1.17.20.1.14.3.8.1	unclassified	0	243	13	0	0	7	0	2	11	0	1	2	2	0	2	4	3	5	0	4	4	0	1	7	3	0	3	0	0	2	0	3	5	8	0	2	1	1	2	1	1	0	0	1	4	1	14
6	0.1.17.20.1.14.4	unclassified	1	1	0	0	0	0	0	0	0	0	0	0	0	0	0	0	0	0	0	0	0	0	0	0	0	0	0	0	0	0	0	0	0	0	0	0	0	0	0	0	0	0	0	0	0	0	0
7	0.1.17.20.1.14.4.1	unclassified	1	1	0	0	0	0	0	0	0	0	0	0	0	0	0	0	0	0	0	0	0	0	0	0	0	0	0	0	0	0	0	0	0	0	0	0	0	0	0	0	0	0	0	0	0	0	0
8	0.1.17.20.1.14.4.1.1	unclassified	0	1	0	0	0	0	0	0	0	0	0	0	0	0	0	0	0	0	0	0	0	0	0	0	0	0	0	0	0	0	0	0	0	0	0	0	0	0	0	0	0	0	0	0	0	0	0
5	0.1.17.20.1.15	Z95718_f	1	1638	102	12	9	46	6	13	63	16	14	26	17	6	0	27	1	23	7	31	49	0	16	20	34	7	21	19	12	18	5	4	21	59	7	22	3	8	20	27	14	9	2	25	0	0	0
6	0.1.17.20.1.15.1	Z95718_g	5	1638	102	12	9	46	6	13	63	16	14	26	17	6	0	27	1	23	7	31	49	0	16	20	34	7	21	19	12	18	5	4	21	59	7	22	3	8	20	27	14	9	2	25	0	0	0
7	0.1.17.20.1.15.1.10	EF590058_s	1	141	11	1	0	4	1	1	6	1	0	3	4	2	0	2	0	3	2	3	4	0	1	0	9	1	2	1	1	1	0	0	2	1	0	1	0	3	5	2	0	0	0	2	0	0	0
8	0.1.17.20.1.15.1.10.1	unclassified	0	141	11	1	0	4	1	1	6	1	0	3	4	2	0	2	0	3	2	3	4	0	1	0	9	1	2	1	1	1	0	0	2	1	0	1	0	3	5	2	0	0	0	2	0	0	0
7	0.1.17.20.1.15.1.29	EU979106_s	1	162	12	2	0	3	0	1	12	1	2	1	1	0	0	2	0	4	0	4	9	0	0	6	4	1	3	1	2	2	0	0	1	8	0	0	0	0	0	3	1	0	0	0	0	0	0
8	0.1.17.20.1.15.1.29.1	unclassified	0	162	12	2	0	3	0	1	12	1	2	1	1	0	0	2	0	4	0	4	9	0	0	6	4	1	3	1	2	2	0	0	1	8	0	0	0	0	0	3	1	0	0	0	0	0	0
7	0.1.17.20.1.15.1.38	GQ500694_s	1	137	17	3	0	0	0	0	1	0	0	0	0	0	0	0	0	4	0	4	2	0	1	1	3	0	4	0	3	3	1	2	5	1	1	0	1	0	0	1	0	0	0	0	0	0	0
8	0.1.17.20.1.15.1.38.1	unclassified	0	137	17	3	0	0	0	0	1	0	0	0	0	0	0	0	0	4	0	4	2	0	1	1	3	0	4	0	3	3	1	2	5	1	1	0	1	0	0	1	0	0	0	0	0	0	0
7	0.1.17.20.1.15.1.48	Z95718_s	1	207	11	2	1	6	0	1	13	4	2	1	1	0	0	5	0	2	0	2	5	0	1	4	4	0	3	3	2	2	0	0	4	9	1	4	0	1	2	4	1	0	0	7	0	0	0
8	0.1.17.20.1.15.1.48.1	unclassified	0	207	11	2	1	6	0	1	13	4	2	1	1	0	0	5	0	2	0	2	5	0	1	4	4	0	3	3	2	2	0	0	4	9	1	4	0	1	2	4	1	0	0	7	0	0	0
7	0.1.17.20.1.15.1.49	unclassified	1	991	51	4	8	33	5	10	31	10	10	21	11	4	0	18	1	10	5	18	29	0	13	9	14	5	9	14	4	10	4	2	9	40	5	17	2	4	13	17	12	9	2	16	0	0	0
8	0.1.17.20.1.15.1.49.1	unclassified	0	991	51	4	8	33	5	10	31	10	10	21	11	4	0	18	1	10	5	18	29	0	13	9	14	5	9	14	4	10	4	2	9	40	5	17	2	4	13	17	12	9	2	16	0	0	0
5	0.1.17.20.1.16	unclassified	1	128	4	1	2	4	0	0	3	0	3	2	0	1	1	1	0	2	0	0	2	0	4	1	4	1	3	1	1	0	1	0	0	4	0	0	1	0	2	2	1	0	1	1	1	0	4
6	0.1.17.20.1.16.1	unclassified	1	128	4	1	2	4	0	0	3	0	3	2	0	1	1	1	0	2	0	0	2	0	4	1	4	1	3	1	1	0	1	0	0	4	0	0	1	0	2	2	1	0	1	1	1	0	4
7	0.1.17.20.1.16.1.1	unclassified	1	128	4	1	2	4	0	0	3	0	3	2	0	1	1	1	0	2	0	0	2	0	4	1	4	1	3	1	1	0	1	0	0	4	0	0	1	0	2	2	1	0	1	1	1	0	4
8	0.1.17.20.1.16.1.1.1	unclassified	0	128	4	1	2	4	0	0	3	0	3	2	0	1	1	1	0	2	0	0	2	0	4	1	4	1	3	1	1	0	1	0	0	4	0	0	1	0	2	2	1	0	1	1	1	0	4
3	0.1.17.21	unclassified	1	1859	69	22	9	36	13	14	51	28	15	22	23	10	32	22	24	40	12	15	54	27	27	28	25	13	30	35	22	17	5	4	10	20	5	23	9	13	20	24	19	7	8	20	19	5	50
4	0.1.17.21.1	unclassified	1	1859	69	22	9	36	13	14	51	28	15	22	23	10	32	22	24	40	12	15	54	27	27	28	25	13	30	35	22	17	5	4	10	20	5	23	9	13	20	24	19	7	8	20	19	5	50
5	0.1.17.21.1.1	unclassified	1	1859	69	22	9	36	13	14	51	28	15	22	23	10	32	22	24	40	12	15	54	27	27	28	25	13	30	35	22	17	5	4	10	20	5	23	9	13	20	24	19	7	8	20	19	5	50
6	0.1.17.21.1.1.1	unclassified	1	1859	69	22	9	36	13	14	51	28	15	22	23	10	32	22	24	40	12	15	54	27	27	28	25	13	30	35	22	17	5	4	10	20	5	23	9	13	20	24	19	7	8	20	19	5	50
7	0.1.17.21.1.1.1.1	unclassified	1	1859	69	22	9	36	13	14	51	28	15	22	23	10	32	22	24	40	12	15	54	27	27	28	25	13	30	35	22	17	5	4	10	20	5	23	9	13	20	24	19	7	8	20	19	5	50
8	0.1.17.21.1.1.1.1.1	unclassified	0	1859	69	22	9	36	13	14	51	28	15	22	23	10	32	22	24	40	12	15	54	27	27	28	25	13	30	35	22	17	5	4	10	20	5	23	9	13	20	24	19	7	8	20	19	5	50
2	0.1.18	Actinobacteria	10	391072	10974	5077	4202	6390	4129	1715	9223	2541	2123	3653	5621	962	5932	4342	2741	4470	1824	2946	7042	3398	5155	3723	8046	2130	2651	4300	5078	2249	15619	6302	2004	36791	6099	2210	9223	6505	3520	3946	2359	766	1123	3302	2216	3209	12034
3	0.1.18.1	Acidimicrobiia	1	35341	1086	489	505	757	414	263	1001	257	335	460	431	127	630	426	423	474	165	422	691	315	459	412	748	243	288	353	489	243	546	255	174	1508	254	236	401	380	319	339	414	71	110	515	248	299	1987
4	0.1.18.1.1	Acidimicrobiales	9	35341	1086	489	505	757	414	263	1001	257	335	460	431	127	630	426	423	474	165	422	691	315	459	412	748	243	288	353	489	243	546	255	174	1508	254	236	401	380	319	339	414	71	110	515	248	299	1987
5	0.1.18.1.1.1	AM991247_f	1	8509	305	137	67	178	117	40	281	64	58	119	100	13	142	118	52	126	42	80	206	82	75	111	241	45	85	102	137	82	196	77	50	566	77	46	158	61	95	83	41	19	30	56	66	84	217
6	0.1.18.1.1.1.1	AM991247_g	9	8509	305	137	67	178	117	40	281	64	58	119	100	13	142	118	52	126	42	80	206	82	75	111	241	45	85	102	137	82	196	77	50	566	77	46	158	61	95	83	41	19	30	56	66	84	217
7	0.1.18.1.1.1.1.1	AM935810_s	1	10	1	0	0	0	0	0	0	0	0	0	0	0	0	0	0	0	0	0	1	0	0	0	0	0	0	0	0	0	0	0	0	0	0	0	0	0	0	0	0	0	0	0	0	0	0
8	0.1.18.1.1.1.1.1.1	unclassified	0	10	1	0	0	0	0	0	0	0	0	0	0	0	0	0	0	0	0	0	1	0	0	0	0	0	0	0	0	0	0	0	0	0	0	0	0	0	0	0	0	0	0	0	0	0	0
7	0.1.18.1.1.1.1.2	AM991247_s	1	8	1	0	0	0	0	0	2	0	0	0	0	0	0	0	0	0	0	0	0	0	1	0	0	0	0	0	0	0	0	0	0	2	0	0	0	0	0	0	0	0	0	0	0	0	0
8	0.1.18.1.1.1.1.2.1	unclassified	0	8	1	0	0	0	0	0	2	0	0	0	0	0	0	0	0	0	0	0	0	0	1	0	0	0	0	0	0	0	0	0	0	2	0	0	0	0	0	0	0	0	0	0	0	0	0
7	0.1.18.1.1.1.1.7	EF494371_s	1	653	25	0	6	1	0	0	0	17	0	25	0	0	0	0	0	0	13	0	23	0	16	18	0	4	0	29	0	0	51	0	11	161	13	0	0	0	0	0	0	2	3	0	0	0	0
8	0.1.18.1.1.1.1.7.1	unclassified	0	653	25	0	6	1	0	0	0	17	0	25	0	0	0	0	0	0	13	0	23	0	16	18	0	4	0	29	0	0	51	0	11	161	13	0	0	0	0	0	0	2	3	0	0	0	0
7	0.1.18.1.1.1.1.8	EF516030_s	1	1	0	0	0	0	0	0	0	0	0	0	0	0	0	0	0	0	0	0	0	0	0	0	0	0	0	0	0	0	0	0	0	0	0	0	0	0	0	0	0	0	0	0	0	0	0
8	0.1.18.1.1.1.1.8.1	unclassified	0	1	0	0	0	0	0	0	0	0	0	0	0	0	0	0	0	0	0	0	0	0	0	0	0	0	0	0	0	0	0	0	0	0	0	0	0	0	0	0	0	0	0	0	0	0	0
7	0.1.18.1.1.1.1.12	EU644173_s	1	54	2	1	0	0	2	0	3	3	0	1	1	0	4	0	1	2	0	0	3	1	0	0	4	0	0	0	1	0	2	1	0	3	0	0	2	0	0	1	0	0	1	0	0	0	0
8	0.1.18.1.1.1.1.12.1	unclassified	0	54	2	1	0	0	2	0	3	3	0	1	1	0	4	0	1	2	0	0	3	1	0	0	4	0	0	0	1	0	2	1	0	3	0	0	2	0	0	1	0	0	1	0	0	0	0
7	0.1.18.1.1.1.1.16	FJ478634_s	1	10	0	0	0	1	0	0	0	0	0	0	0	0	0	0	1	0	0	0	0	0	0	1	0	0	0	0	0	0	0	0	0	3	0	0	0	0	0	0	0	0	0	0	0	0	0
8	0.1.18.1.1.1.1.16.1	unclassified	0	10	0	0	0	1	0	0	0	0	0	0	0	0	0	0	1	0	0	0	0	0	0	1	0	0	0	0	0	0	0	0	0	3	0	0	0	0	0	0	0	0	0	0	0	0	0
7	0.1.18.1.1.1.1.19	GQ339164_s	1	21	1	0	0	0	0	0	0	0	2	0	0	0	1	0	0	0	2	0	0	0	0	0	0	0	0	0	0	0	0	0	0	0	0	0	0	0	0	0	0	0	0	4	0	0	0
8	0.1.18.1.1.1.1.19.1	unclassified	0	21	1	0	0	0	0	0	0	0	2	0	0	0	1	0	0	0	2	0	0	0	0	0	0	0	0	0	0	0	0	0	0	0	0	0	0	0	0	0	0	0	0	4	0	0	0
7	0.1.18.1.1.1.1.21	GQ397046_s	1	11	0	0	0	0	0	0	0	0	0	0	0	0	0	0	9	1	0	0	0	0	0	0	0	0	0	0	0	0	0	0	0	0	0	0	0	0	0	0	0	0	0	0	0	0	0
8	0.1.18.1.1.1.1.21.1	unclassified	0	11	0	0	0	0	0	0	0	0	0	0	0	0	0	0	9	1	0	0	0	0	0	0	0	0	0	0	0	0	0	0	0	0	0	0	0	0	0	0	0	0	0	0	0	0	0
7	0.1.18.1.1.1.1.22	unclassified	1	7741	275	136	61	176	115	40	276	44	56	93	99	13	137	118	41	123	27	80	179	81	58	92	237	41	85	73	136	82	143	76	39	397	64	46	156	61	95	82	41	17	26	52	66	84	217
8	0.1.18.1.1.1.1.22.1	unclassified	0	7741	275	136	61	176	115	40	276	44	56	93	99	13	137	118	41	123	27	80	179	81	58	92	237	41	85	73	136	82	143	76	39	397	64	46	156	61	95	82	41	17	26	52	66	84	217
5	0.1.18.1.1.3	Acidimicrobiaceae	6	207	1	3	1	2	1	0	23	0	1	1	1	0	1	0	8	1	0	7	4	0	6	2	1	3	1	0	3	2	0	3	0	3	0	1	0	1	0	0	4	0	0	12	0	0	46
6	0.1.18.1.1.3.2	Aciditerrimonas	4	42	0	2	0	2	0	0	0	0	0	0	0	0	0	0	3	0	0	0	1	0	2	0	0	1	0	0	2	1	0	1	0	2	0	0	0	0	0	0	2	0	0	1	0	0	1
7	0.1.18.1.1.3.2.5	AF523912_s	1	4	0	0	0	0	0	0	0	0	0	0	0	0	0	0	1	0	0	0	0	0	1	0	0	0	0	0	0	0	0	0	0	0	0	0	0	0	0	0	0	0	0	0	0	0	1
8	0.1.18.1.1.3.2.5.1	unclassified	0	4	0	0	0	0	0	0	0	0	0	0	0	0	0	0	1	0	0	0	0	0	1	0	0	0	0	0	0	0	0	0	0	0	0	0	0	0	0	0	0	0	0	0	0	0	1
7	0.1.18.1.1.3.2.14	DQ450881_s	1	1	0	0	0	0	0	0	0	0	0	0	0	0	0	0	0	0	0	0	0	0	0	0	0	0	0	0	0	0	0	0	0	0	0	0	0	0	0	0	0	0	0	0	0	0	0
8	0.1.18.1.1.3.2.14.1	unclassified	0	1	0	0	0	0	0	0	0	0	0	0	0	0	0	0	0	0	0	0	0	0	0	0	0	0	0	0	0	0	0	0	0	0	0	0	0	0	0	0	0	0	0	0	0	0	0
7	0.1.18.1.1.3.2.27	FJ466286_s	1	8	0	1	0	0	0	0	0	0	0	0	0	0	0	0	1	0	0	0	0	0	1	0	0	1	0	0	1	0	0	0	0	0	0	0	0	0	0	0	1	0	0	0	0	0	0
8	0.1.18.1.1.3.2.27.1	unclassified	0	8	0	1	0	0	0	0	0	0	0	0	0	0	0	0	1	0	0	0	0	0	1	0	0	1	0	0	1	0	0	0	0	0	0	0	0	0	0	0	1	0	0	0	0	0	0
7	0.1.18.1.1.3.2.44	unclassified	1	29	0	1	0	2	0	0	0	0	0	0	0	0	0	0	1	0	0	0	1	0	0	0	0	0	0	0	1	1	0	1	0	2	0	0	0	0	0	0	1	0	0	1	0	0	0
8	0.1.18.1.1.3.2.44.1	unclassified	0	29	0	1	0	2	0	0	0	0	0	0	0	0	0	0	1	0	0	0	1	0	0	0	0	0	0	0	1	1	0	1	0	2	0	0	0	0	0	0	1	0	0	1	0	0	0
6	0.1.18.1.1.3.4	EF127609_g	1	12	0	0	0	0	1	0	0	0	0	0	0	0	1	0	0	0	0	0	0	0	1	1	0	1	0	0	0	0	0	0	0	0	0	0	0	0	0	0	0	0	0	1	0	0	0
7	0.1.18.1.1.3.4.1	EF127609_s	1	12	0	0	0	0	1	0	0	0	0	0	0	0	1	0	0	0	0	0	0	0	1	1	0	1	0	0	0	0	0	0	0	0	0	0	0	0	0	0	0	0	0	1	0	0	0
8	0.1.18.1.1.3.4.1.1	unclassified	0	12	0	0	0	0	1	0	0	0	0	0	0	0	1	0	0	0	0	0	0	0	1	1	0	1	0	0	0	0	0	0	0	0	0	0	0	0	0	0	0	0	0	1	0	0	0
6	0.1.18.1.1.3.6	EF516593_g	1	1	0	0	0	0	0	0	0	0	0	0	0	0	0	0	0	0	0	0	0	0	0	0	0	0	0	0	0	0	0	0	0	0	0	0	0	0	0	0	0	0	0	0	0	0	0
7	0.1.18.1.1.3.6.1	EF516593_s	1	1	0	0	0	0	0	0	0	0	0	0	0	0	0	0	0	0	0	0	0	0	0	0	0	0	0	0	0	0	0	0	0	0	0	0	0	0	0	0	0	0	0	0	0	0	0
8	0.1.18.1.1.3.6.1.1	unclassified	0	1	0	0	0	0	0	0	0	0	0	0	0	0	0	0	0	0	0	0	0	0	0	0	0	0	0	0	0	0	0	0	0	0	0	0	0	0	0	0	0	0	0	0	0	0	0
6	0.1.18.1.1.3.12	GQ402597_g	1	6	0	0	0	0	0	0	0	0	0	0	0	0	0	0	0	0	0	0	0	0	0	0	0	0	0	0	0	0	0	1	0	0	0	1	0	0	0	0	0	0	0	0	0	0	1
7	0.1.18.1.1.3.12.3	unclassified	1	6	0	0	0	0	0	0	0	0	0	0	0	0	0	0	0	0	0	0	0	0	0	0	0	0	0	0	0	0	0	1	0	0	0	1	0	0	0	0	0	0	0	0	0	0	1
8	0.1.18.1.1.3.12.3.1	unclassified	0	6	0	0	0	0	0	0	0	0	0	0	0	0	0	0	0	0	0	0	0	0	0	0	0	0	0	0	0	0	0	1	0	0	0	1	0	0	0	0	0	0	0	0	0	0	1
6	0.1.18.1.1.3.15	HQ674860_g	7	71	1	0	0	0	0	0	23	0	1	1	0	0	0	0	1	0	0	7	0	0	3	0	0	0	1	0	0	1	0	1	0	1	0	0	0	0	0	0	2	0	0	9	0	0	2
7	0.1.18.1.1.3.15.6	FJ405887_s	1	1	0	0	0	0	0	0	0	0	0	0	0	0	0	0	0	0	0	0	0	0	0	0	0	0	0	0	0	0	0	0	0	0	0	0	0	0	0	0	0	0	0	0	0	0	0
8	0.1.18.1.1.3.15.6.1	unclassified	0	1	0	0	0	0	0	0	0	0	0	0	0	0	0	0	0	0	0	0	0	0	0	0	0	0	0	0	0	0	0	0	0	0	0	0	0	0	0	0	0	0	0	0	0	0	0
7	0.1.18.1.1.3.15.7	FJ625356_s	1	4	0	0	0	0	0	0	0	0	0	0	0	0	0	0	0	0	0	0	0	0	0	0	0	0	0	0	0	1	0	0	0	0	0	0	0	0	0	0	2	0	0	1	0	0	0
8	0.1.18.1.1.3.15.7.1	unclassified	0	4	0	0	0	0	0	0	0	0	0	0	0	0	0	0	0	0	0	0	0	0	0	0	0	0	0	0	0	1	0	0	0	0	0	0	0	0	0	0	2	0	0	1	0	0	0
7	0.1.18.1.1.3.15.8	GQ396916_s	1	10	0	0	0	0	0	0	0	0	0	0	0	0	0	0	0	0	0	7	0	0	2	0	0	0	0	0	0	0	0	0	0	0	0	0	0	0	0	0	0	0	0	0	0	0	0
8	0.1.18.1.1.3.15.8.1	unclassified	0	10	0	0	0	0	0	0	0	0	0	0	0	0	0	0	0	0	0	7	0	0	2	0	0	0	0	0	0	0	0	0	0	0	0	0	0	0	0	0	0	0	0	0	0	0	0
7	0.1.18.1.1.3.15.10	HE604091_s	1	1	0	0	0	0	0	0	0	0	0	0	0	0	0	0	0	0	0	0	0	0	0	0	0	0	0	0	0	0	0	0	0	0	0	0	0	0	0	0	0	0	0	0	0	0	0
8	0.1.18.1.1.3.15.10.1	unclassified	0	1	0	0	0	0	0	0	0	0	0	0	0	0	0	0	0	0	0	0	0	0	0	0	0	0	0	0	0	0	0	0	0	0	0	0	0	0	0	0	0	0	0	0	0	0	0
7	0.1.18.1.1.3.15.11	HQ114174_s	1	3	1	0	0	0	0	0	0	0	0	0	0	0	0	0	0	0	0	0	0	0	0	0	0	0	0	0	0	0	0	0	0	0	0	0	0	0	0	0	0	0	0	0	0	0	0
8	0.1.18.1.1.3.15.11.1	unclassified	0	3	1	0	0	0	0	0	0	0	0	0	0	0	0	0	0	0	0	0	0	0	0	0	0	0	0	0	0	0	0	0	0	0	0	0	0	0	0	0	0	0	0	0	0	0	0
7	0.1.18.1.1.3.15.15	JF718670_s	1	1	0	0	0	0	0	0	0	0	0	0	0	0	0	0	0	0	0	0	0	0	1	0	0	0	0	0	0	0	0	0	0	0	0	0	0	0	0	0	0	0	0	0	0	0	0
8	0.1.18.1.1.3.15.15.1	unclassified	0	1	0	0	0	0	0	0	0	0	0	0	0	0	0	0	0	0	0	0	0	0	1	0	0	0	0	0	0	0	0	0	0	0	0	0	0	0	0	0	0	0	0	0	0	0	0
7	0.1.18.1.1.3.15.16	unclassified	1	51	0	0	0	0	0	0	23	0	1	1	0	0	0	0	1	0	0	0	0	0	0	0	0	0	1	0	0	0	0	1	0	1	0	0	0	0	0	0	0	0	0	8	0	0	2
8	0.1.18.1.1.3.15.16.1	unclassified	0	51	0	0	0	0	0	0	23	0	1	1	0	0	0	0	1	0	0	0	0	0	0	0	0	0	1	0	0	0	0	1	0	1	0	0	0	0	0	0	0	0	0	8	0	0	2
6	0.1.18.1.1.3.16	unclassified	1	75	0	1	1	0	0	0	0	0	0	0	1	0	0	0	4	1	0	0	3	0	0	1	1	1	0	0	1	0	0	0	0	0	0	0	0	1	0	0	0	0	0	1	0	0	42
7	0.1.18.1.1.3.16.1	unclassified	1	75	0	1	1	0	0	0	0	0	0	0	1	0	0	0	4	1	0	0	3	0	0	1	1	1	0	0	1	0	0	0	0	0	0	0	0	1	0	0	0	0	0	1	0	0	42
8	0.1.18.1.1.3.16.1.1	unclassified	0	75	0	1	1	0	0	0	0	0	0	0	1	0	0	0	4	1	0	0	3	0	0	1	1	1	0	0	1	0	0	0	0	0	0	0	0	1	0	0	0	0	0	1	0	0	42
5	0.1.18.1.1.7	DQ396300_f	2	12	0	0	0	0	0	0	0	0	0	0	1	0	0	0	0	0	0	0	0	0	1	1	1	0	0	0	0	0	0	0	0	0	0	0	1	0	0	0	0	0	0	0	0	0	1
6	0.1.18.1.1.7.7	EU491766_g	1	1	0	0	0	0	0	0	0	0	0	0	0	0	0	0	0	0	0	0	0	0	0	1	0	0	0	0	0	0	0	0	0	0	0	0	0	0	0	0	0	0	0	0	0	0	0
7	0.1.18.1.1.7.7.1	EU491766_s	1	1	0	0	0	0	0	0	0	0	0	0	0	0	0	0	0	0	0	0	0	0	0	1	0	0	0	0	0	0	0	0	0	0	0	0	0	0	0	0	0	0	0	0	0	0	0
8	0.1.18.1.1.7.7.1.1	unclassified	0	1	0	0	0	0	0	0	0	0	0	0	0	0	0	0	0	0	0	0	0	0	0	1	0	0	0	0	0	0	0	0	0	0	0	0	0	0	0	0	0	0	0	0	0	0	0
6	0.1.18.1.1.7.9	unclassified	1	11	0	0	0	0	0	0	0	0	0	0	1	0	0	0	0	0	0	0	0	0	1	0	1	0	0	0	0	0	0	0	0	0	0	0	1	0	0	0	0	0	0	0	0	0	1
7	0.1.18.1.1.7.9.1	unclassified	1	11	0	0	0	0	0	0	0	0	0	0	1	0	0	0	0	0	0	0	0	0	1	0	1	0	0	0	0	0	0	0	0	0	0	0	1	0	0	0	0	0	0	0	0	0	1
8	0.1.18.1.1.7.9.1.1	unclassified	0	11	0	0	0	0	0	0	0	0	0	0	1	0	0	0	0	0	0	0	0	0	1	0	1	0	0	0	0	0	0	0	0	0	0	0	1	0	0	0	0	0	0	0	0	0	1
5	0.1.18.1.1.8	EF584530_f	1	5	0	0	0	0	0	0	0	0	0	0	0	0	0	0	0	0	0	0	0	0	0	0	0	0	0	0	0	0	0	0	0	0	0	0	0	0	0	0	0	0	0	0	0	0	0
6	0.1.18.1.1.8.1	EF584530_g	1	5	0	0	0	0	0	0	0	0	0	0	0	0	0	0	0	0	0	0	0	0	0	0	0	0	0	0	0	0	0	0	0	0	0	0	0	0	0	0	0	0	0	0	0	0	0
7	0.1.18.1.1.8.1.1	EF584530_s	1	5	0	0	0	0	0	0	0	0	0	0	0	0	0	0	0	0	0	0	0	0	0	0	0	0	0	0	0	0	0	0	0	0	0	0	0	0	0	0	0	0	0	0	0	0	0
8	0.1.18.1.1.8.1.1.1	unclassified	0	5	0	0	0	0	0	0	0	0	0	0	0	0	0	0	0	0	0	0	0	0	0	0	0	0	0	0	0	0	0	0	0	0	0	0	0	0	0	0	0	0	0	0	0	0	0
5	0.1.18.1.1.10	FN811204_f	1	2329	67	26	15	22	12	16	65	16	19	30	25	4	31	49	39	19	11	40	35	32	6	21	44	9	14	32	26	6	10	12	6	49	4	9	9	29	9	40	29	2	6	48	13	21	329
6	0.1.18.1.1.10.1	FN811204_g	1	2329	67	26	15	22	12	16	65	16	19	30	25	4	31	49	39	19	11	40	35	32	6	21	44	9	14	32	26	6	10	12	6	49	4	9	9	29	9	40	29	2	6	48	13	21	329
7	0.1.18.1.1.10.1.1	FN811204_s	1	2329	67	26	15	22	12	16	65	16	19	30	25	4	31	49	39	19	11	40	35	32	6	21	44	9	14	32	26	6	10	12	6	49	4	9	9	29	9	40	29	2	6	48	13	21	329
8	0.1.18.1.1.10.1.1.1	unclassified	0	2329	67	26	15	22	12	16	65	16	19	30	25	4	31	49	39	19	11	40	35	32	6	21	44	9	14	32	26	6	10	12	6	49	4	9	9	29	9	40	29	2	6	48	13	21	329
5	0.1.18.1.1.12	Iamiaceae	10	4178	124	54	39	73	39	11	108	23	45	41	42	12	65	54	52	39	17	54	72	50	94	36	90	37	18	25	54	22	55	41	20	176	56	28	37	64	35	60	47	4	14	76	14	46	210
6	0.1.18.1.1.12.1	Aquihabitans	3	483	22	14	10	12	8	0	15	3	1	5	8	2	13	8	1	7	1	4	8	5	4	5	13	2	6	2	14	4	15	2	5	32	6	2	2	4	4	7	0	0	0	1	2	3	14
7	0.1.18.1.1.12.1.1	AY234624_s	1	185	7	6	6	0	5	0	6	2	0	0	0	1	3	5	0	2	0	4	5	3	2	3	5	0	0	2	6	0	11	2	3	19	5	0	2	0	0	2	0	0	0	0	1	1	7
8	0.1.18.1.1.12.1.1.1	unclassified	0	185	7	6	6	0	5	0	6	2	0	0	0	1	3	5	0	2	0	4	5	3	2	3	5	0	0	2	6	0	11	2	3	19	5	0	2	0	0	2	0	0	0	0	1	1	7
7	0.1.18.1.1.12.1.2	Aquihabitans_daechungensis	1	2	0	0	0	0	0	0	0	0	0	0	0	0	0	0	0	0	0	0	0	0	2	0	0	0	0	0	0	0	0	0	0	0	0	0	0	0	0	0	0	0	0	0	0	0	0
8	0.1.18.1.1.12.1.2.1	unclassified	0	2	0	0	0	0	0	0	0	0	0	0	0	0	0	0	0	0	0	0	0	0	2	0	0	0	0	0	0	0	0	0	0	0	0	0	0	0	0	0	0	0	0	0	0	0	0
7	0.1.18.1.1.12.1.4	unclassified	1	296	15	8	4	12	3	0	9	1	1	5	8	1	10	3	1	5	1	0	3	2	0	2	8	2	6	0	8	4	4	0	2	13	1	2	0	4	4	5	0	0	0	1	1	2	7
8	0.1.18.1.1.12.1.4.1	unclassified	0	296	15	8	4	12	3	0	9	1	1	5	8	1	10	3	1	5	1	0	3	2	0	2	8	2	6	0	8	4	4	0	2	13	1	2	0	4	4	5	0	0	0	1	1	2	7
6	0.1.18.1.1.12.2	EF018137_g	2	5	0	0	0	0	0	0	0	0	0	0	0	0	0	0	0	0	0	0	0	0	0	0	0	0	0	0	0	0	1	0	0	1	0	0	1	0	0	0	0	0	0	0	0	0	0
7	0.1.18.1.1.12.2.1	DQ298352_s	1	4	0	0	0	0	0	0	0	0	0	0	0	0	0	0	0	0	0	0	0	0	0	0	0	0	0	0	0	0	0	0	0	1	0	0	1	0	0	0	0	0	0	0	0	0	0
8	0.1.18.1.1.12.2.1.1	unclassified	0	4	0	0	0	0	0	0	0	0	0	0	0	0	0	0	0	0	0	0	0	0	0	0	0	0	0	0	0	0	0	0	0	1	0	0	1	0	0	0	0	0	0	0	0	0	0
7	0.1.18.1.1.12.2.5	unclassified	1	1	0	0	0	0	0	0	0	0	0	0	0	0	0	0	0	0	0	0	0	0	0	0	0	0	0	0	0	0	1	0	0	0	0	0	0	0	0	0	0	0	0	0	0	0	0
8	0.1.18.1.1.12.2.5.1	unclassified	0	1	0	0	0	0	0	0	0	0	0	0	0	0	0	0	0	0	0	0	0	0	0	0	0	0	0	0	0	0	1	0	0	0	0	0	0	0	0	0	0	0	0	0	0	0	0
6	0.1.18.1.1.12.3	EF632905_g	3	685	15	2	0	17	12	3	23	7	1	14	8	1	13	13	8	11	4	7	13	16	5	14	28	1	0	1	2	6	22	0	3	104	3	8	23	5	9	7	2	0	4	4	0	7	2
7	0.1.18.1.1.12.3.6	EF516779_s	1	13	0	0	0	0	0	0	0	0	0	0	0	0	0	0	0	0	0	0	0	0	0	0	0	0	0	0	0	0	0	0	0	12	0	0	0	0	0	0	0	0	1	0	0	0	0
8	0.1.18.1.1.12.3.6.1	unclassified	0	13	0	0	0	0	0	0	0	0	0	0	0	0	0	0	0	0	0	0	0	0	0	0	0	0	0	0	0	0	0	0	0	12	0	0	0	0	0	0	0	0	1	0	0	0	0
7	0.1.18.1.1.12.3.7	EF516949_s	1	8	0	0	0	0	0	0	0	0	0	0	1	0	0	1	0	0	0	0	0	0	1	0	0	0	0	0	0	0	0	0	0	0	0	1	0	0	0	0	0	0	0	0	0	0	0
8	0.1.18.1.1.12.3.7.1	unclassified	0	8	0	0	0	0	0	0	0	0	0	0	1	0	0	1	0	0	0	0	0	0	1	0	0	0	0	0	0	0	0	0	0	0	0	1	0	0	0	0	0	0	0	0	0	0	0
7	0.1.18.1.1.12.3.11	unclassified	1	664	15	2	0	17	12	3	23	7	1	14	7	1	13	12	8	11	4	7	13	16	4	14	28	1	0	1	2	6	22	0	3	92	3	7	23	5	9	7	2	0	3	4	0	7	2
8	0.1.18.1.1.12.3.11.1	unclassified	0	664	15	2	0	17	12	3	23	7	1	14	7	1	13	12	8	11	4	7	13	16	4	14	28	1	0	1	2	6	22	0	3	92	3	7	23	5	9	7	2	0	3	4	0	7	2
6	0.1.18.1.1.12.4	EU753662_g	2	38	1	1	1	1	0	1	1	0	0	0	0	0	1	1	0	0	0	0	1	1	0	0	0	0	0	0	1	0	0	0	0	0	0	0	0	0	0	1	0	0	0	2	0	0	3
7	0.1.18.1.1.12.4.2	EU753662_s	1	22	0	1	1	0	0	0	0	0	0	0	0	0	0	1	0	0	0	0	0	0	0	0	0	0	0	0	1	0	0	0	0	0	0	0	0	0	0	1	0	0	0	2	0	0	3
8	0.1.18.1.1.12.4.2.1	unclassified	0	22	0	1	1	0	0	0	0	0	0	0	0	0	0	1	0	0	0	0	0	0	0	0	0	0	0	0	1	0	0	0	0	0	0	0	0	0	0	1	0	0	0	2	0	0	3
7	0.1.18.1.1.12.4.3	unclassified	1	16	1	0	0	1	0	1	1	0	0	0	0	0	1	0	0	0	0	0	1	1	0	0	0	0	0	0	0	0	0	0	0	0	0	0	0	0	0	0	0	0	0	0	0	0	0
8	0.1.18.1.1.12.4.3.1	unclassified	0	16	1	0	0	1	0	1	1	0	0	0	0	0	1	0	0	0	0	0	1	1	0	0	0	0	0	0	0	0	0	0	0	0	0	0	0	0	0	0	0	0	0	0	0	0	0
6	0.1.18.1.1.12.5	FM209069_g	2	31	2	0	0	1	1	0	0	1	0	0	0	0	1	0	0	0	0	1	0	0	1	0	0	0	1	0	0	0	0	0	0	0	0	1	0	0	0	0	0	0	0	1	0	0	4
7	0.1.18.1.1.12.5.1	FJ152827_s	1	25	2	0	0	1	1	0	0	1	0	0	0	0	1	0	0	0	0	1	0	0	1	0	0	0	1	0	0	0	0	0	0	0	0	0	0	0	0	0	0	0	0	0	0	0	3
8	0.1.18.1.1.12.5.1.1	unclassified	0	25	2	0	0	1	1	0	0	1	0	0	0	0	1	0	0	0	0	1	0	0	1	0	0	0	1	0	0	0	0	0	0	0	0	0	0	0	0	0	0	0	0	0	0	0	3
7	0.1.18.1.1.12.5.4	unclassified	1	6	0	0	0	0	0	0	0	0	0	0	0	0	0	0	0	0	0	0	0	0	0	0	0	0	0	0	0	0	0	0	0	0	0	1	0	0	0	0	0	0	0	1	0	0	1
8	0.1.18.1.1.12.5.4.1	unclassified	0	6	0	0	0	0	0	0	0	0	0	0	0	0	0	0	0	0	0	0	0	0	0	0	0	0	0	0	0	0	0	0	0	0	0	1	0	0	0	0	0	0	0	1	0	0	1
6	0.1.18.1.1.12.6	FM209170_g	3	37	2	1	0	1	2	0	0	1	1	0	1	0	0	1	0	0	0	0	0	1	0	1	0	0	0	0	1	0	1	0	1	1	1	0	1	1	0	1	0	0	0	0	0	1	1
7	0.1.18.1.1.12.6.1	AM936713_s	1	2	0	0	0	0	0	0	0	0	0	0	0	0	0	0	0	0	0	0	0	0	0	0	0	0	0	0	0	0	0	0	0	1	0	0	0	0	0	0	0	0	0	0	0	0	0
8	0.1.18.1.1.12.6.1.1	unclassified	0	2	0	0	0	0	0	0	0	0	0	0	0	0	0	0	0	0	0	0	0	0	0	0	0	0	0	0	0	0	0	0	0	1	0	0	0	0	0	0	0	0	0	0	0	0	0
7	0.1.18.1.1.12.6.6	FJ479385_s	1	2	0	0	0	0	0	0	0	0	1	0	0	0	0	0	0	0	0	0	0	0	0	0	0	0	0	0	0	0	0	0	0	0	0	0	0	0	0	0	0	0	0	0	0	0	0
8	0.1.18.1.1.12.6.6.1	unclassified	0	2	0	0	0	0	0	0	0	0	1	0	0	0	0	0	0	0	0	0	0	0	0	0	0	0	0	0	0	0	0	0	0	0	0	0	0	0	0	0	0	0	0	0	0	0	0
7	0.1.18.1.1.12.6.10	unclassified	1	33	2	1	0	1	2	0	0	1	0	0	1	0	0	1	0	0	0	0	0	1	0	1	0	0	0	0	1	0	1	0	1	0	1	0	1	1	0	1	0	0	0	0	0	1	1
8	0.1.18.1.1.12.6.10.1	unclassified	0	33	2	1	0	1	2	0	0	1	0	0	1	0	0	1	0	0	0	0	0	1	0	1	0	0	0	0	1	0	1	0	1	0	1	0	1	1	0	1	0	0	0	0	0	1	1
6	0.1.18.1.1.12.7	GQ487905_g	3	32	5	0	0	0	1	0	0	1	0	1	1	0	1	0	0	0	0	0	1	0	1	0	1	0	1	0	0	1	1	0	0	0	0	0	0	1	2	0	1	0	1	0	0	0	0
7	0.1.18.1.1.12.7.2	FJ152734_s	1	25	5	0	0	0	1	0	0	1	0	1	0	0	0	0	0	0	0	0	1	0	0	0	1	0	1	0	0	1	1	0	0	0	0	0	0	0	2	0	0	0	1	0	0	0	0
8	0.1.18.1.1.12.7.2.1	unclassified	0	25	5	0	0	0	1	0	0	1	0	1	0	0	0	0	0	0	0	0	1	0	0	0	1	0	1	0	0	1	1	0	0	0	0	0	0	0	2	0	0	0	1	0	0	0	0
7	0.1.18.1.1.12.7.3	GQ487905_s	1	2	0	0	0	0	0	0	0	0	0	0	0	0	1	0	0	0	0	0	0	0	0	0	0	0	0	0	0	0	0	0	0	0	0	0	0	0	0	0	0	0	0	0	0	0	0
8	0.1.18.1.1.12.7.3.1	unclassified	0	2	0	0	0	0	0	0	0	0	0	0	0	0	1	0	0	0	0	0	0	0	0	0	0	0	0	0	0	0	0	0	0	0	0	0	0	0	0	0	0	0	0	0	0	0	0
7	0.1.18.1.1.12.7.5	unclassified	1	5	0	0	0	0	0	0	0	0	0	0	1	0	0	0	0	0	0	0	0	0	1	0	0	0	0	0	0	0	0	0	0	0	0	0	0	1	0	0	1	0	0	0	0	0	0
8	0.1.18.1.1.12.7.5.1	unclassified	0	5	0	0	0	0	0	0	0	0	0	0	1	0	0	0	0	0	0	0	0	0	1	0	0	0	0	0	0	0	0	0	0	0	0	0	0	1	0	0	1	0	0	0	0	0	0
6	0.1.18.1.1.12.8	HQ864103_g	4	1586	6	27	2	5	11	0	25	0	4	13	3	2	12	0	36	5	7	27	28	8	55	4	27	25	4	13	27	8	2	33	2	10	36	7	3	44	9	9	40	4	7	4	0	14	136
7	0.1.18.1.1.12.8.1	AM935761_s	1	1	0	0	0	0	0	0	0	0	0	0	0	0	0	0	1	0	0	0	0	0	0	0	0	0	0	0	0	0	0	0	0	0	0	0	0	0	0	0	0	0	0	0	0	0	0
8	0.1.18.1.1.12.8.1.1	unclassified	0	1	0	0	0	0	0	0	0	0	0	0	0	0	0	0	1	0	0	0	0	0	0	0	0	0	0	0	0	0	0	0	0	0	0	0	0	0	0	0	0	0	0	0	0	0	0
7	0.1.18.1.1.12.8.2	AM936883_s	1	7	0	0	0	0	0	0	0	0	1	0	0	0	0	0	0	0	0	0	0	0	0	0	1	0	0	0	0	0	0	0	0	0	0	0	0	0	0	0	0	1	0	0	0	0	1
8	0.1.18.1.1.12.8.2.1	unclassified	0	7	0	0	0	0	0	0	0	0	1	0	0	0	0	0	0	0	0	0	0	0	0	0	1	0	0	0	0	0	0	0	0	0	0	0	0	0	0	0	0	1	0	0	0	0	1
7	0.1.18.1.1.12.8.5	HQ864103_s	1	413	1	7	1	0	0	0	1	0	0	13	2	1	0	0	0	1	6	0	3	0	9	0	1	2	4	1	7	0	0	1	0	9	0	0	0	0	0	1	0	3	2	2	0	0	5
8	0.1.18.1.1.12.8.5.1	unclassified	0	413	1	7	1	0	0	0	1	0	0	13	2	1	0	0	0	1	6	0	3	0	9	0	1	2	4	1	7	0	0	1	0	9	0	0	0	0	0	1	0	3	2	2	0	0	5
7	0.1.18.1.1.12.8.8	unclassified	1	1165	5	20	1	5	11	0	24	0	3	0	1	1	12	0	35	4	1	27	25	8	46	4	25	23	0	12	20	8	2	32	2	1	36	7	3	44	9	8	40	0	5	2	0	14	130
8	0.1.18.1.1.12.8.8.1	unclassified	0	1165	5	20	1	5	11	0	24	0	3	0	1	1	12	0	35	4	1	27	25	8	46	4	25	23	0	12	20	8	2	32	2	1	36	7	3	44	9	8	40	0	5	2	0	14	130
6	0.1.18.1.1.12.9	Iamia	2	17	0	0	0	1	0	0	0	0	0	0	0	0	0	1	0	0	0	0	0	0	0	0	0	0	0	0	0	0	0	0	0	1	0	0	0	0	1	0	0	0	0	0	0	0	0
7	0.1.18.1.1.12.9.1	EF157223_s	1	11	0	0	0	0	0	0	0	0	0	0	0	0	0	1	0	0	0	0	0	0	0	0	0	0	0	0	0	0	0	0	0	1	0	0	0	0	0	0	0	0	0	0	0	0	0
8	0.1.18.1.1.12.9.1.1	unclassified	0	11	0	0	0	0	0	0	0	0	0	0	0	0	0	1	0	0	0	0	0	0	0	0	0	0	0	0	0	0	0	0	0	1	0	0	0	0	0	0	0	0	0	0	0	0	0
7	0.1.18.1.1.12.9.3	unclassified	1	6	0	0	0	1	0	0	0	0	0	0	0	0	0	0	0	0	0	0	0	0	0	0	0	0	0	0	0	0	0	0	0	0	0	0	0	0	1	0	0	0	0	0	0	0	0
8	0.1.18.1.1.12.9.3.1	unclassified	0	6	0	0	0	1	0	0	0	0	0	0	0	0	0	0	0	0	0	0	0	0	0	0	0	0	0	0	0	0	0	0	0	0	0	0	0	0	1	0	0	0	0	0	0	0	0
6	0.1.18.1.1.12.11	unclassified	1	1264	71	9	26	35	4	7	44	10	38	8	21	7	24	30	7	16	5	15	21	19	28	12	21	9	6	9	9	3	13	6	9	27	10	10	7	9	10	35	4	0	2	64	12	21	50
7	0.1.18.1.1.12.11.1	unclassified	1	1264	71	9	26	35	4	7	44	10	38	8	21	7	24	30	7	16	5	15	21	19	28	12	21	9	6	9	9	3	13	6	9	27	10	10	7	9	10	35	4	0	2	64	12	21	50
8	0.1.18.1.1.12.11.1.1	unclassified	0	1264	71	9	26	35	4	7	44	10	38	8	21	7	24	30	7	16	5	15	21	19	28	12	21	9	6	9	9	3	13	6	9	27	10	10	7	9	10	35	4	0	2	64	12	21	50
5	0.1.18.1.1.13	Ilumatobacter_f	7	2844	128	48	10	84	31	17	105	26	16	57	44	3	91	26	27	60	13	21	86	36	28	47	91	14	24	38	48	26	34	15	30	132	18	32	36	27	42	31	7	4	13	19	27	39	44
6	0.1.18.1.1.13.1	AJ581629_g	1	5	0	0	0	0	0	0	0	0	0	0	0	0	0	0	0	0	0	0	0	0	0	0	0	0	0	1	0	0	0	0	0	0	0	0	0	0	0	0	0	0	0	0	0	0	1
7	0.1.18.1.1.13.1.1	AJ581629_s	1	5	0	0	0	0	0	0	0	0	0	0	0	0	0	0	0	0	0	0	0	0	0	0	0	0	0	1	0	0	0	0	0	0	0	0	0	0	0	0	0	0	0	0	0	0	1
8	0.1.18.1.1.13.1.1.1	unclassified	0	5	0	0	0	0	0	0	0	0	0	0	0	0	0	0	0	0	0	0	0	0	0	0	0	0	0	1	0	0	0	0	0	0	0	0	0	0	0	0	0	0	0	0	0	0	1
6	0.1.18.1.1.13.2	AJ863196_g	1	14	1	0	0	0	0	0	0	0	0	0	0	0	0	0	0	0	0	0	0	0	0	0	1	0	0	0	0	1	0	0	1	0	0	0	0	0	0	0	0	0	0	0	0	0	0
7	0.1.18.1.1.13.2.1	AJ863196_s	1	14	1	0	0	0	0	0	0	0	0	0	0	0	0	0	0	0	0	0	0	0	0	0	1	0	0	0	0	1	0	0	1	0	0	0	0	0	0	0	0	0	0	0	0	0	0
8	0.1.18.1.1.13.2.1.1	unclassified	0	14	1	0	0	0	0	0	0	0	0	0	0	0	0	0	0	0	0	0	0	0	0	0	1	0	0	0	0	1	0	0	1	0	0	0	0	0	0	0	0	0	0	0	0	0	0
6	0.1.18.1.1.13.3	AJ863237_g	3	469	11	8	3	6	5	4	14	4	4	5	5	1	17	9	5	14	2	9	9	6	4	8	21	5	2	7	8	4	14	4	7	35	5	3	6	6	6	2	2	0	2	3	2	4	9
7	0.1.18.1.1.13.3.1	AJ863237_s	1	1	0	0	0	1	0	0	0	0	0	0	0	0	0	0	0	0	0	0	0	0	0	0	0	0	0	0	0	0	0	0	0	0	0	0	0	0	0	0	0	0	0	0	0	0	0
8	0.1.18.1.1.13.3.1.1	unclassified	0	1	0	0	0	1	0	0	0	0	0	0	0	0	0	0	0	0	0	0	0	0	0	0	0	0	0	0	0	0	0	0	0	0	0	0	0	0	0	0	0	0	0	0	0	0	0
7	0.1.18.1.1.13.3.3	EU133203_s	1	67	1	0	0	1	0	2	1	2	0	1	0	1	4	0	0	0	0	0	1	1	0	1	1	0	0	2	0	0	1	0	1	33	0	0	0	0	0	0	0	0	2	0	0	0	1
8	0.1.18.1.1.13.3.3.1	unclassified	0	67	1	0	0	1	0	2	1	2	0	1	0	1	4	0	0	0	0	0	1	1	0	1	1	0	0	2	0	0	1	0	1	33	0	0	0	0	0	0	0	0	2	0	0	0	1
7	0.1.18.1.1.13.3.4	unclassified	1	401	10	8	3	4	5	2	13	2	4	4	5	0	13	9	5	14	2	9	8	5	4	7	20	5	2	5	8	4	13	4	6	2	5	3	6	6	6	2	2	0	0	3	2	4	8
8	0.1.18.1.1.13.3.4.1	unclassified	0	401	10	8	3	4	5	2	13	2	4	4	5	0	13	9	5	14	2	9	8	5	4	7	20	5	2	5	8	4	13	4	6	2	5	3	6	6	6	2	2	0	0	3	2	4	8
6	0.1.18.1.1.13.4	AY093455_g	1	2	1	0	0	0	0	0	0	0	0	0	0	0	0	0	0	0	0	0	0	0	0	1	0	0	0	0	0	0	0	0	0	0	0	0	0	0	0	0	0	0	0	0	0	0	0
7	0.1.18.1.1.13.4.1	AY093455_s	1	2	1	0	0	0	0	0	0	0	0	0	0	0	0	0	0	0	0	0	0	0	0	1	0	0	0	0	0	0	0	0	0	0	0	0	0	0	0	0	0	0	0	0	0	0	0
8	0.1.18.1.1.13.4.1.1	unclassified	0	2	1	0	0	0	0	0	0	0	0	0	0	0	0	0	0	0	0	0	0	0	0	1	0	0	0	0	0	0	0	0	0	0	0	0	0	0	0	0	0	0	0	0	0	0	0
6	0.1.18.1.1.13.5	GQ387490_g	3	282	16	5	3	11	5	2	1	4	0	5	5	0	10	0	4	3	3	2	10	5	4	5	5	3	1	4	5	1	4	2	1	9	2	4	2	3	0	1	2	0	0	1	4	3	9
7	0.1.18.1.1.13.5.2	DQ228390_s	1	3	0	0	0	0	0	0	0	0	0	0	0	0	0	0	0	0	0	0	0	0	0	0	0	0	0	0	0	0	0	0	0	0	0	0	0	0	0	0	0	0	0	0	0	0	0
8	0.1.18.1.1.13.5.2.1	unclassified	0	3	0	0	0	0	0	0	0	0	0	0	0	0	0	0	0	0	0	0	0	0	0	0	0	0	0	0	0	0	0	0	0	0	0	0	0	0	0	0	0	0	0	0	0	0	0
7	0.1.18.1.1.13.5.8	EF632906_s	1	124	3	2	2	3	3	1	1	2	0	2	1	0	5	0	2	1	3	0	6	1	1	1	1	1	1	1	2	0	1	1	0	5	1	1	0	1	0	1	1	0	0	0	3	1	7
8	0.1.18.1.1.13.5.8.1	unclassified	0	124	3	2	2	3	3	1	1	2	0	2	1	0	5	0	2	1	3	0	6	1	1	1	1	1	1	1	2	0	1	1	0	5	1	1	0	1	0	1	1	0	0	0	3	1	7
7	0.1.18.1.1.13.5.30	unclassified	1	155	13	3	1	8	2	1	0	2	0	3	4	0	5	0	2	2	0	2	4	4	3	4	4	2	0	3	3	1	3	1	1	4	1	3	2	2	0	0	1	0	0	1	1	2	2
8	0.1.18.1.1.13.5.30.1	unclassified	0	155	13	3	1	8	2	1	0	2	0	3	4	0	5	0	2	2	0	2	4	4	3	4	4	2	0	3	3	1	3	1	1	4	1	3	2	2	0	0	1	0	0	1	1	2	2
6	0.1.18.1.1.13.7	Ilumatobacter	4	1800	93	34	4	64	17	8	75	15	11	38	29	2	52	15	14	34	5	7	60	21	14	28	55	6	17	24	34	19	13	9	20	80	10	21	26	16	29	23	3	4	11	12	17	28	16
7	0.1.18.1.1.13.7.5	DQ129254_s	1	1	0	0	0	0	0	0	0	0	0	0	0	0	0	0	0	0	0	0	0	0	0	0	0	0	0	0	0	0	0	0	0	0	0	0	0	0	0	0	0	0	0	0	0	0	0
8	0.1.18.1.1.13.7.5.1	unclassified	0	1	0	0	0	0	0	0	0	0	0	0	0	0	0	0	0	0	0	0	0	0	0	0	0	0	0	0	0	0	0	0	0	0	0	0	0	0	0	0	0	0	0	0	0	0	0
7	0.1.18.1.1.13.7.7	EU289503_s	1	3	0	0	0	0	0	0	0	0	0	0	0	0	0	0	0	0	0	0	0	0	0	0	0	0	0	0	0	0	1	0	0	0	0	0	0	0	0	0	0	0	0	0	0	0	0
8	0.1.18.1.1.13.7.7.1	unclassified	0	3	0	0	0	0	0	0	0	0	0	0	0	0	0	0	0	0	0	0	0	0	0	0	0	0	0	0	0	0	1	0	0	0	0	0	0	0	0	0	0	0	0	0	0	0	0
7	0.1.18.1.1.13.7.23	Ilumatobacter_fluminis	1	1	0	0	0	0	0	0	0	0	0	0	0	0	0	0	0	0	0	0	0	0	0	0	0	0	0	0	0	0	0	1	0	0	0	0	0	0	0	0	0	0	0	0	0	0	0
8	0.1.18.1.1.13.7.23.1	unclassified	0	1	0	0	0	0	0	0	0	0	0	0	0	0	0	0	0	0	0	0	0	0	0	0	0	0	0	0	0	0	0	1	0	0	0	0	0	0	0	0	0	0	0	0	0	0	0
7	0.1.18.1.1.13.7.25	unclassified	1	1795	93	34	4	64	17	8	75	15	11	38	29	2	52	15	14	34	5	7	60	21	14	28	55	6	17	24	34	19	12	8	20	80	10	21	26	16	29	23	3	4	11	12	17	28	16
8	0.1.18.1.1.13.7.25.1	unclassified	0	1795	93	34	4	64	17	8	75	15	11	38	29	2	52	15	14	34	5	7	60	21	14	28	55	6	17	24	34	19	12	8	20	80	10	21	26	16	29	23	3	4	11	12	17	28	16
6	0.1.18.1.1.13.8	unclassified	1	272	6	1	0	3	4	3	15	3	1	9	5	0	12	2	4	9	3	3	7	4	6	5	9	0	4	2	1	1	3	0	1	8	1	4	2	2	7	5	0	0	0	3	4	4	9
7	0.1.18.1.1.13.8.1	unclassified	1	272	6	1	0	3	4	3	15	3	1	9	5	0	12	2	4	9	3	3	7	4	6	5	9	0	4	2	1	1	3	0	1	8	1	4	2	2	7	5	0	0	0	3	4	4	9
8	0.1.18.1.1.13.8.1.1	unclassified	0	272	6	1	0	3	4	3	15	3	1	9	5	0	12	2	4	9	3	3	7	4	6	5	9	0	4	2	1	1	3	0	1	8	1	4	2	2	7	5	0	0	0	3	4	4	9
5	0.1.18.1.1.14	Microthrix_f	2	161	3	1	1	4	7	0	1	1	0	0	1	1	1	0	0	0	1	0	8	2	1	2	1	1	0	3	1	2	8	0	3	8	2	2	8	4	0	1	0	1	0	1	0	1	0
6	0.1.18.1.1.14.1	EF516411_g	1	14	0	0	0	0	0	0	1	0	0	0	0	0	0	0	0	0	1	0	0	0	0	0	0	1	0	1	0	0	0	0	1	0	0	0	0	1	0	0	0	0	0	0	0	0	0
7	0.1.18.1.1.14.1.6	unclassified	1	14	0	0	0	0	0	0	1	0	0	0	0	0	0	0	0	0	1	0	0	0	0	0	0	1	0	1	0	0	0	0	1	0	0	0	0	1	0	0	0	0	0	0	0	0	0
8	0.1.18.1.1.14.1.6.1	unclassified	0	14	0	0	0	0	0	0	1	0	0	0	0	0	0	0	0	0	1	0	0	0	0	0	0	1	0	1	0	0	0	0	1	0	0	0	0	1	0	0	0	0	0	0	0	0	0
6	0.1.18.1.1.14.4	unclassified	1	147	3	1	1	4	7	0	0	1	0	0	1	1	1	0	0	0	0	0	8	2	1	2	1	0	0	2	1	2	8	0	2	8	2	2	8	3	0	1	0	1	0	1	0	1	0
7	0.1.18.1.1.14.4.1	unclassified	1	147	3	1	1	4	7	0	0	1	0	0	1	1	1	0	0	0	0	0	8	2	1	2	1	0	0	2	1	2	8	0	2	8	2	2	8	3	0	1	0	1	0	1	0	1	0
8	0.1.18.1.1.14.4.1.1	unclassified	0	147	3	1	1	4	7	0	0	1	0	0	1	1	1	0	0	0	0	0	8	2	1	2	1	0	0	2	1	2	8	0	2	8	2	2	8	3	0	1	0	1	0	1	0	1	0
5	0.1.18.1.1.15	unclassified	1	17096	458	220	372	394	207	179	418	127	196	212	217	94	299	179	245	229	81	220	280	113	248	192	279	134	146	153	220	103	243	107	65	574	97	118	152	194	138	124	286	41	47	303	128	108	1140
6	0.1.18.1.1.15.1	unclassified	1	17096	458	220	372	394	207	179	418	127	196	212	217	94	299	179	245	229	81	220	280	113	248	192	279	134	146	153	220	103	243	107	65	574	97	118	152	194	138	124	286	41	47	303	128	108	1140
7	0.1.18.1.1.15.1.1	unclassified	1	17096	458	220	372	394	207	179	418	127	196	212	217	94	299	179	245	229	81	220	280	113	248	192	279	134	146	153	220	103	243	107	65	574	97	118	152	194	138	124	286	41	47	303	128	108	1140
8	0.1.18.1.1.15.1.1.1	unclassified	0	17096	458	220	372	394	207	179	418	127	196	212	217	94	299	179	245	229	81	220	280	113	248	192	279	134	146	153	220	103	243	107	65	574	97	118	152	194	138	124	286	41	47	303	128	108	1140
3	0.1.18.2	Actinobacteria_c	16	247636	6943	3304	2139	3927	2656	894	5469	1666	1088	2106	3881	514	3720	2714	1356	2742	1188	1488	4313	2207	3171	2264	5276	1234	1706	2882	3304	1445	13021	4801	1333	27674	4626	1421	7485	4721	2243	2541	1215	493	741	1803	1419	2191	5101
4	0.1.18.2.1	Actinomycetales	1	8	0	0	0	1	0	1	0	0	1	0	0	0	0	0	0	1	0	0	0	0	0	0	0	0	0	0	0	0	0	1	0	1	0	0	0	1	0	0	0	0	0	0	0	0	0
5	0.1.18.2.1.1	Actinomycetaceae	3	8	0	0	0	1	0	1	0	0	1	0	0	0	0	0	0	1	0	0	0	0	0	0	0	0	0	0	0	0	0	1	0	1	0	0	0	1	0	0	0	0	0	0	0	0	0
6	0.1.18.2.1.1.5	Actinomyces	3	6	0	0	0	1	0	1	0	0	1	0	0	0	0	0	0	0	0	0	0	0	0	0	0	0	0	0	0	0	0	0	0	1	0	0	0	1	0	0	0	0	0	0	0	0	0
7	0.1.18.2.1.1.5.7	Actinomyces_bowdenii	1	1	0	0	0	0	0	1	0	0	0	0	0	0	0	0	0	0	0	0	0	0	0	0	0	0	0	0	0	0	0	0	0	0	0	0	0	0	0	0	0	0	0	0	0	0	0
8	0.1.18.2.1.1.5.7.1	unclassified	0	1	0	0	0	0	0	1	0	0	0	0	0	0	0	0	0	0	0	0	0	0	0	0	0	0	0	0	0	0	0	0	0	0	0	0	0	0	0	0	0	0	0	0	0	0	0
7	0.1.18.2.1.1.5.33	Actinomyces_neuii	1	1	0	0	0	0	0	0	0	0	1	0	0	0	0	0	0	0	0	0	0	0	0	0	0	0	0	0	0	0	0	0	0	0	0	0	0	0	0	0	0	0	0	0	0	0	0
8	0.1.18.2.1.1.5.33.1	Actinomyces_neuii_subsp._anitratus	0	1	0	0	0	0	0	0	0	0	1	0	0	0	0	0	0	0	0	0	0	0	0	0	0	0	0	0	0	0	0	0	0	0	0	0	0	0	0	0	0	0	0	0	0	0	0
7	0.1.18.2.1.1.5.58	unclassified	1	4	0	0	0	1	0	0	0	0	0	0	0	0	0	0	0	0	0	0	0	0	0	0	0	0	0	0	0	0	0	0	0	1	0	0	0	1	0	0	0	0	0	0	0	0	0
8	0.1.18.2.1.1.5.58.1	unclassified	0	4	0	0	0	1	0	0	0	0	0	0	0	0	0	0	0	0	0	0	0	0	0	0	0	0	0	0	0	0	0	0	0	1	0	0	0	1	0	0	0	0	0	0	0	0	0
6	0.1.18.2.1.1.7	Flaviflexus	1	1	0	0	0	0	0	0	0	0	0	0	0	0	0	0	0	1	0	0	0	0	0	0	0	0	0	0	0	0	0	0	0	0	0	0	0	0	0	0	0	0	0	0	0	0	0
7	0.1.18.2.1.1.7.1	EF419390_s	1	1	0	0	0	0	0	0	0	0	0	0	0	0	0	0	0	1	0	0	0	0	0	0	0	0	0	0	0	0	0	0	0	0	0	0	0	0	0	0	0	0	0	0	0	0	0
8	0.1.18.2.1.1.7.1.1	unclassified	0	1	0	0	0	0	0	0	0	0	0	0	0	0	0	0	0	1	0	0	0	0	0	0	0	0	0	0	0	0	0	0	0	0	0	0	0	0	0	0	0	0	0	0	0	0	0
6	0.1.18.2.1.1.12	unclassified	1	1	0	0	0	0	0	0	0	0	0	0	0	0	0	0	0	0	0	0	0	0	0	0	0	0	0	0	0	0	0	1	0	0	0	0	0	0	0	0	0	0	0	0	0	0	0
7	0.1.18.2.1.1.12.1	unclassified	1	1	0	0	0	0	0	0	0	0	0	0	0	0	0	0	0	0	0	0	0	0	0	0	0	0	0	0	0	0	0	1	0	0	0	0	0	0	0	0	0	0	0	0	0	0	0
8	0.1.18.2.1.1.12.1.1	unclassified	0	1	0	0	0	0	0	0	0	0	0	0	0	0	0	0	0	0	0	0	0	0	0	0	0	0	0	0	0	0	0	1	0	0	0	0	0	0	0	0	0	0	0	0	0	0	0
4	0.1.18.2.2	Bifidobacteriales	1	14	0	0	0	0	0	1	0	0	0	0	0	1	0	0	0	0	0	3	1	0	1	0	0	0	0	0	0	0	0	1	0	0	1	0	0	0	0	0	0	0	0	0	0	0	1
5	0.1.18.2.2.1	Bifidobacteriaceae	4	14	0	0	0	0	0	1	0	0	0	0	0	1	0	0	0	0	0	3	1	0	1	0	0	0	0	0	0	0	0	1	0	0	1	0	0	0	0	0	0	0	0	0	0	0	1
6	0.1.18.2.2.1.3	Bifidobacterium	3	11	0	0	0	0	0	1	0	0	0	0	0	1	0	0	0	0	0	2	1	0	1	0	0	0	0	0	0	0	0	0	0	0	1	0	0	0	0	0	0	0	0	0	0	0	0
7	0.1.18.2.2.1.3.4	Bifidobacterium_animalis	1	4	0	0	0	0	0	1	0	0	0	0	0	1	0	0	0	0	0	1	0	0	0	0	0	0	0	0	0	0	0	0	0	0	0	0	0	0	0	0	0	0	0	0	0	0	0
8	0.1.18.2.2.1.3.4.2	Bifidobacterium_animalis_subsp._lactis	0	4	0	0	0	0	0	1	0	0	0	0	0	1	0	0	0	0	0	1	0	0	0	0	0	0	0	0	0	0	0	0	0	0	0	0	0	0	0	0	0	0	0	0	0	0	0
7	0.1.18.2.2.1.3.27	Bifidobacterium_mongoliense	1	1	0	0	0	0	0	0	0	0	0	0	0	0	0	0	0	0	0	0	0	0	1	0	0	0	0	0	0	0	0	0	0	0	0	0	0	0	0	0	0	0	0	0	0	0	0
8	0.1.18.2.2.1.3.27.1	unclassified	0	1	0	0	0	0	0	0	0	0	0	0	0	0	0	0	0	0	0	0	0	0	1	0	0	0	0	0	0	0	0	0	0	0	0	0	0	0	0	0	0	0	0	0	0	0	0
7	0.1.18.2.2.1.3.42	Bifidobacterium_thermophilum	1	6	0	0	0	0	0	0	0	0	0	0	0	0	0	0	0	0	0	1	1	0	0	0	0	0	0	0	0	0	0	0	0	0	1	0	0	0	0	0	0	0	0	0	0	0	0
8	0.1.18.2.2.1.3.42.1	unclassified	0	6	0	0	0	0	0	0	0	0	0	0	0	0	0	0	0	0	0	1	1	0	0	0	0	0	0	0	0	0	0	0	0	0	1	0	0	0	0	0	0	0	0	0	0	0	0
6	0.1.18.2.2.1.5	Neoscardovia	1	1	0	0	0	0	0	0	0	0	0	0	0	0	0	0	0	0	0	0	0	0	0	0	0	0	0	0	0	0	0	0	0	0	0	0	0	0	0	0	0	0	0	0	0	0	1
7	0.1.18.2.2.1.5.1	Neoscardovia_arbecensis	1	1	0	0	0	0	0	0	0	0	0	0	0	0	0	0	0	0	0	0	0	0	0	0	0	0	0	0	0	0	0	0	0	0	0	0	0	0	0	0	0	0	0	0	0	0	1
8	0.1.18.2.2.1.5.1.1	unclassified	0	1	0	0	0	0	0	0	0	0	0	0	0	0	0	0	0	0	0	0	0	0	0	0	0	0	0	0	0	0	0	0	0	0	0	0	0	0	0	0	0	0	0	0	0	0	1
6	0.1.18.2.2.1.7	Pseudoscardovia	1	1	0	0	0	0	0	0	0	0	0	0	0	0	0	0	0	0	0	0	0	0	0	0	0	0	0	0	0	0	0	1	0	0	0	0	0	0	0	0	0	0	0	0	0	0	0
7	0.1.18.2.2.1.7.1	EF445211_s	1	1	0	0	0	0	0	0	0	0	0	0	0	0	0	0	0	0	0	0	0	0	0	0	0	0	0	0	0	0	0	1	0	0	0	0	0	0	0	0	0	0	0	0	0	0	0
8	0.1.18.2.2.1.7.1.1	unclassified	0	1	0	0	0	0	0	0	0	0	0	0	0	0	0	0	0	0	0	0	0	0	0	0	0	0	0	0	0	0	0	1	0	0	0	0	0	0	0	0	0	0	0	0	0	0	0
6	0.1.18.2.2.1.9	unclassified	1	1	0	0	0	0	0	0	0	0	0	0	0	0	0	0	0	0	0	1	0	0	0	0	0	0	0	0	0	0	0	0	0	0	0	0	0	0	0	0	0	0	0	0	0	0	0
7	0.1.18.2.2.1.9.1	unclassified	1	1	0	0	0	0	0	0	0	0	0	0	0	0	0	0	0	0	0	1	0	0	0	0	0	0	0	0	0	0	0	0	0	0	0	0	0	0	0	0	0	0	0	0	0	0	0
8	0.1.18.2.2.1.9.1.1	unclassified	0	1	0	0	0	0	0	0	0	0	0	0	0	0	0	0	0	0	0	1	0	0	0	0	0	0	0	0	0	0	0	0	0	0	0	0	0	0	0	0	0	0	0	0	0	0	0
4	0.1.18.2.3	Catenulisporales	2	944	1	1	0	0	1	0	4	0	1	0	2	0	0	4	0	1	2	1	0	6	2	1	2	4	0	2	1	0	78	46	0	580	34	0	52	62	0	0	3	1	0	4	1	0	5
5	0.1.18.2.3.2	Actinospicaceae	1	942	1	1	0	0	1	0	4	0	1	0	2	0	0	4	0	1	2	1	0	6	2	1	2	4	0	2	1	0	78	46	0	578	34	0	52	62	0	0	3	1	0	4	1	0	5
6	0.1.18.2.3.2.1	Actinospica	4	942	1	1	0	0	1	0	4	0	1	0	2	0	0	4	0	1	2	1	0	6	2	1	2	4	0	2	1	0	78	46	0	578	34	0	52	62	0	0	3	1	0	4	1	0	5
7	0.1.18.2.3.2.1.1	AY234429_s	1	4	0	0	0	0	0	0	0	0	0	0	0	0	0	0	0	0	0	0	0	0	0	0	0	0	0	0	0	0	0	0	0	0	0	0	0	0	0	0	0	0	0	0	0	0	0
8	0.1.18.2.3.2.1.1.1	unclassified	0	4	0	0	0	0	0	0	0	0	0	0	0	0	0	0	0	0	0	0	0	0	0	0	0	0	0	0	0	0	0	0	0	0	0	0	0	0	0	0	0	0	0	0	0	0	0
7	0.1.18.2.3.2.1.2	Actinospica_acidiphila	1	673	1	1	0	0	1	0	4	0	1	0	2	0	0	3	0	1	2	1	0	5	2	0	2	4	0	2	1	0	61	33	0	409	24	0	34	38	0	0	3	1	0	2	1	0	5
8	0.1.18.2.3.2.1.2.1	unclassified	0	673	1	1	0	0	1	0	4	0	1	0	2	0	0	3	0	1	2	1	0	5	2	0	2	4	0	2	1	0	61	33	0	409	24	0	34	38	0	0	3	1	0	2	1	0	5
7	0.1.18.2.3.2.1.3	Actinospica_robiniae	1	261	0	0	0	0	0	0	0	0	0	0	0	0	0	1	0	0	0	0	0	0	0	1	0	0	0	0	0	0	15	13	0	169	10	0	17	24	0	0	0	0	0	2	0	0	0
8	0.1.18.2.3.2.1.3.1	unclassified	0	261	0	0	0	0	0	0	0	0	0	0	0	0	0	1	0	0	0	0	0	0	0	1	0	0	0	0	0	0	15	13	0	169	10	0	17	24	0	0	0	0	0	2	0	0	0
7	0.1.18.2.3.2.1.5	unclassified	1	4	0	0	0	0	0	0	0	0	0	0	0	0	0	0	0	0	0	0	0	1	0	0	0	0	0	0	0	0	2	0	0	0	0	0	1	0	0	0	0	0	0	0	0	0	0
8	0.1.18.2.3.2.1.5.1	unclassified	0	4	0	0	0	0	0	0	0	0	0	0	0	0	0	0	0	0	0	0	0	1	0	0	0	0	0	0	0	0	2	0	0	0	0	0	1	0	0	0	0	0	0	0	0	0	0
5	0.1.18.2.3.4	unclassified	1	2	0	0	0	0	0	0	0	0	0	0	0	0	0	0	0	0	0	0	0	0	0	0	0	0	0	0	0	0	0	0	0	2	0	0	0	0	0	0	0	0	0	0	0	0	0
6	0.1.18.2.3.4.1	unclassified	1	2	0	0	0	0	0	0	0	0	0	0	0	0	0	0	0	0	0	0	0	0	0	0	0	0	0	0	0	0	0	0	0	2	0	0	0	0	0	0	0	0	0	0	0	0	0
7	0.1.18.2.3.4.1.1	unclassified	1	2	0	0	0	0	0	0	0	0	0	0	0	0	0	0	0	0	0	0	0	0	0	0	0	0	0	0	0	0	0	0	0	2	0	0	0	0	0	0	0	0	0	0	0	0	0
8	0.1.18.2.3.4.1.1.1	unclassified	0	2	0	0	0	0	0	0	0	0	0	0	0	0	0	0	0	0	0	0	0	0	0	0	0	0	0	0	0	0	0	0	0	2	0	0	0	0	0	0	0	0	0	0	0	0	0
4	0.1.18.2.4	Corynebacteriales	5	17866	311	290	157	286	172	69	408	132	117	201	381	48	186	260	72	207	108	101	247	156	198	148	439	103	123	170	290	56	1327	224	78	2382	256	108	502	320	150	195	101	45	56	147	75	140	390
5	0.1.18.2.4.1	Corynebacteriaceae	1	239	4	3	11	1	0	2	5	0	6	1	1	2	1	1	6	13	0	13	0	0	11	1	1	3	0	0	3	1	2	9	1	3	15	1	2	6	0	0	4	0	0	5	0	0	11
6	0.1.18.2.4.1.1	Corynebacterium	13	239	4	3	11	1	0	2	5	0	6	1	1	2	1	1	6	13	0	13	0	0	11	1	1	3	0	0	3	1	2	9	1	3	15	1	2	6	0	0	4	0	0	5	0	0	11
7	0.1.18.2.4.1.1.12	Corynebacterium_appendicis	1	3	0	0	0	0	0	0	0	0	0	0	0	0	0	0	0	0	0	0	0	0	0	0	0	0	0	0	0	0	0	0	0	0	0	0	0	0	0	0	0	0	0	1	0	0	0
8	0.1.18.2.4.1.1.12.1	unclassified	0	3	0	0	0	0	0	0	0	0	0	0	0	0	0	0	0	0	0	0	0	0	0	0	0	0	0	0	0	0	0	0	0	0	0	0	0	0	0	0	0	0	0	1	0	0	0
7	0.1.18.2.4.1.1.34	Corynebacterium_durum	1	1	0	0	0	0	0	0	0	0	0	0	0	0	0	0	0	0	0	0	0	0	0	0	0	0	0	0	0	0	0	0	0	0	0	0	0	0	0	0	0	0	0	0	0	0	1
8	0.1.18.2.4.1.1.34.1	unclassified	0	1	0	0	0	0	0	0	0	0	0	0	0	0	0	0	0	0	0	0	0	0	0	0	0	0	0	0	0	0	0	0	0	0	0	0	0	0	0	0	0	0	0	0	0	0	1
7	0.1.18.2.4.1.1.40	Corynebacterium_frankenforstense	1	11	0	0	0	0	0	0	0	0	1	0	0	0	0	0	0	0	0	1	0	0	0	1	0	0	0	0	0	0	0	1	0	0	0	0	1	1	0	0	0	0	0	1	0	0	0
8	0.1.18.2.4.1.1.40.1	unclassified	0	11	0	0	0	0	0	0	0	0	1	0	0	0	0	0	0	0	0	1	0	0	0	1	0	0	0	0	0	0	0	1	0	0	0	0	1	1	0	0	0	0	0	1	0	0	0
7	0.1.18.2.4.1.1.42	Corynebacterium_freneyi	1	3	0	0	0	0	0	0	1	0	0	0	0	0	0	0	0	0	0	0	0	0	1	0	0	0	0	0	0	0	0	0	0	0	1	0	0	0	0	0	0	0	0	0	0	0	0
8	0.1.18.2.4.1.1.42.1	unclassified	0	3	0	0	0	0	0	0	1	0	0	0	0	0	0	0	0	0	0	0	0	0	1	0	0	0	0	0	0	0	0	0	0	0	1	0	0	0	0	0	0	0	0	0	0	0	0
7	0.1.18.2.4.1.1.58	Corynebacterium_marinum	1	2	0	0	0	0	0	0	0	0	1	0	0	0	0	0	0	0	0	0	0	0	0	0	0	0	0	0	0	0	0	0	0	0	0	0	0	0	0	0	0	0	0	0	0	0	0
8	0.1.18.2.4.1.1.58.1	unclassified	0	2	0	0	0	0	0	0	0	0	1	0	0	0	0	0	0	0	0	0	0	0	0	0	0	0	0	0	0	0	0	0	0	0	0	0	0	0	0	0	0	0	0	0	0	0	0
7	0.1.18.2.4.1.1.59	Corynebacterium_maris	1	2	0	0	0	0	0	0	0	0	0	0	0	0	0	0	0	0	0	0	0	0	0	0	0	0	0	0	0	0	0	0	0	0	0	0	0	0	0	0	0	0	0	0	0	0	1
8	0.1.18.2.4.1.1.59.1	unclassified	0	2	0	0	0	0	0	0	0	0	0	0	0	0	0	0	0	0	0	0	0	0	0	0	0	0	0	0	0	0	0	0	0	0	0	0	0	0	0	0	0	0	0	0	0	0	1
7	0.1.18.2.4.1.1.67	Corynebacterium_nuruki	1	5	0	0	0	0	0	0	0	0	1	0	0	0	0	0	0	0	0	0	0	0	1	0	0	0	0	0	0	0	0	1	0	0	0	0	0	0	0	0	0	0	0	0	0	0	0
8	0.1.18.2.4.1.1.67.1	unclassified	0	5	0	0	0	0	0	0	0	0	1	0	0	0	0	0	0	0	0	0	0	0	1	0	0	0	0	0	0	0	0	1	0	0	0	0	0	0	0	0	0	0	0	0	0	0	0
7	0.1.18.2.4.1.1.73	Corynebacterium_pseudogenitalium	1	20	0	0	1	0	0	0	0	0	0	0	0	0	0	0	0	0	0	1	0	0	1	0	0	0	0	0	0	0	1	1	0	0	2	0	1	1	0	0	0	0	0	0	0	0	0
8	0.1.18.2.4.1.1.73.1	unclassified	0	20	0	0	1	0	0	0	0	0	0	0	0	0	0	0	0	0	0	1	0	0	1	0	0	0	0	0	0	0	1	1	0	0	2	0	1	1	0	0	0	0	0	0	0	0	0
7	0.1.18.2.4.1.1.75	Corynebacterium_pyruviciproducens	1	1	0	0	0	0	0	0	0	0	0	0	0	0	0	0	0	0	0	0	0	0	0	0	1	0	0	0	0	0	0	0	0	0	0	0	0	0	0	0	0	0	0	0	0	0	0
8	0.1.18.2.4.1.1.75.1	unclassified	0	1	0	0	0	0	0	0	0	0	0	0	0	0	0	0	0	0	0	0	0	0	0	0	1	0	0	0	0	0	0	0	0	0	0	0	0	0	0	0	0	0	0	0	0	0	0
7	0.1.18.2.4.1.1.86	Corynebacterium_suicordis	1	1	0	0	0	0	0	0	0	0	0	0	0	0	0	0	0	0	0	0	0	0	0	0	0	0	0	0	0	0	0	0	0	0	0	0	0	0	0	0	0	0	0	0	0	0	0
8	0.1.18.2.4.1.1.86.1	unclassified	0	1	0	0	0	0	0	0	0	0	0	0	0	0	0	0	0	0	0	0	0	0	0	0	0	0	0	0	0	0	0	0	0	0	0	0	0	0	0	0	0	0	0	0	0	0	0
7	0.1.18.2.4.1.1.89	Corynebacterium_testudinoris	1	2	0	0	0	0	0	0	0	0	0	0	0	0	0	0	0	0	0	0	0	0	0	0	0	1	0	0	0	0	0	0	0	0	0	0	0	0	0	0	0	0	0	0	0	0	0
8	0.1.18.2.4.1.1.89.1	unclassified	0	2	0	0	0	0	0	0	0	0	0	0	0	0	0	0	0	0	0	0	0	0	0	0	0	1	0	0	0	0	0	0	0	0	0	0	0	0	0	0	0	0	0	0	0	0	0
7	0.1.18.2.4.1.1.99	Corynebacterium_variabile	1	2	0	0	0	0	0	0	0	0	0	0	0	0	0	1	0	0	0	0	0	0	0	0	0	0	0	0	0	0	0	0	0	0	0	0	0	0	0	0	0	0	0	0	0	0	0
8	0.1.18.2.4.1.1.99.1	unclassified	0	2	0	0	0	0	0	0	0	0	0	0	0	0	0	1	0	0	0	0	0	0	0	0	0	0	0	0	0	0	0	0	0	0	0	0	0	0	0	0	0	0	0	0	0	0	0
7	0.1.18.2.4.1.1.110	unclassified	1	186	4	3	10	1	0	2	4	0	3	1	1	2	1	0	6	13	0	11	0	0	8	0	0	2	0	0	3	1	1	6	1	3	12	1	0	4	0	0	4	0	0	3	0	0	9
8	0.1.18.2.4.1.1.110.1	unclassified	0	186	4	3	10	1	0	2	4	0	3	1	1	2	1	0	6	13	0	11	0	0	8	0	0	2	0	0	3	1	1	6	1	3	12	1	0	4	0	0	4	0	0	3	0	0	9
5	0.1.18.2.4.2	Dietziaceae	1	9	0	0	0	0	0	0	1	0	0	0	0	0	0	1	0	0	0	0	0	0	0	0	0	0	0	1	0	1	1	1	0	0	0	0	0	0	0	0	0	0	0	1	0	0	0
6	0.1.18.2.4.2.1	Dietzia	1	9	0	0	0	0	0	0	1	0	0	0	0	0	0	1	0	0	0	0	0	0	0	0	0	0	0	1	0	1	1	1	0	0	0	0	0	0	0	0	0	0	0	1	0	0	0
7	0.1.18.2.4.2.1.14	unclassified	1	9	0	0	0	0	0	0	1	0	0	0	0	0	0	1	0	0	0	0	0	0	0	0	0	0	0	1	0	1	1	1	0	0	0	0	0	0	0	0	0	0	0	1	0	0	0
8	0.1.18.2.4.2.1.14.1	unclassified	0	9	0	0	0	0	0	0	1	0	0	0	0	0	0	1	0	0	0	0	0	0	0	0	0	0	0	1	0	1	1	1	0	0	0	0	0	0	0	0	0	0	0	1	0	0	0
5	0.1.18.2.4.5	Mycobacteriaceae	2	8509	157	144	89	134	81	27	214	70	63	83	91	19	76	129	27	114	46	60	84	79	56	79	306	61	55	76	144	30	562	141	46	1079	155	52	287	165	78	94	33	14	17	88	33	68	208
6	0.1.18.2.4.5.2	Mycobacterium	17	8507	157	144	89	134	81	27	214	70	63	83	91	18	76	129	27	114	46	60	84	79	56	79	306	61	55	76	144	30	562	141	46	1079	155	52	287	165	78	94	33	14	17	88	33	68	208
7	0.1.18.2.4.5.2.1	AF408984_s	1	33	0	10	0	0	0	0	0	0	0	0	0	0	5	0	0	0	0	0	0	0	0	0	0	0	0	0	10	0	0	0	0	1	0	0	0	0	0	0	0	0	0	2	0	0	0
8	0.1.18.2.4.5.2.1.1	unclassified	0	33	0	10	0	0	0	0	0	0	0	0	0	0	5	0	0	0	0	0	0	0	0	0	0	0	0	0	10	0	0	0	0	1	0	0	0	0	0	0	0	0	0	2	0	0	0
7	0.1.18.2.4.5.2.2	DQ303288_s	1	1	0	0	0	0	0	0	0	0	0	0	0	0	0	0	0	0	0	0	0	0	0	0	0	0	0	0	0	0	0	1	0	0	0	0	0	0	0	0	0	0	0	0	0	0	0
8	0.1.18.2.4.5.2.2.1	unclassified	0	1	0	0	0	0	0	0	0	0	0	0	0	0	0	0	0	0	0	0	0	0	0	0	0	0	0	0	0	0	0	1	0	0	0	0	0	0	0	0	0	0	0	0	0	0	0
7	0.1.18.2.4.5.2.6	HE575950_s	1	70	0	1	0	2	0	0	1	0	0	1	0	0	0	0	0	0	0	1	0	1	2	1	1	1	0	0	1	0	2	0	0	13	1	0	5	2	0	0	0	0	0	0	1	1	2
8	0.1.18.2.4.5.2.6.1	unclassified	0	70	0	1	0	2	0	0	1	0	0	1	0	0	0	0	0	0	0	1	0	1	2	1	1	1	0	0	1	0	2	0	0	13	1	0	5	2	0	0	0	0	0	0	1	1	2
7	0.1.18.2.4.5.2.10	Mycobacterium_agri	1	2	0	0	0	0	0	0	0	0	0	0	0	0	0	0	0	0	0	0	0	0	0	0	0	0	0	0	0	0	0	0	0	0	0	0	0	0	0	0	0	0	0	0	0	0	0
8	0.1.18.2.4.5.2.10.1	unclassified	0	2	0	0	0	0	0	0	0	0	0	0	0	0	0	0	0	0	0	0	0	0	0	0	0	0	0	0	0	0	0	0	0	0	0	0	0	0	0	0	0	0	0	0	0	0	0
7	0.1.18.2.4.5.2.13	Mycobacterium_alvei	1	47	0	0	0	1	0	0	3	1	1	0	0	0	0	0	1	1	1	0	2	0	1	0	0	1	0	1	0	0	7	0	1	2	1	1	1	0	0	0	1	0	0	0	1	0	1
8	0.1.18.2.4.5.2.13.1	unclassified	0	47	0	0	0	1	0	0	3	1	1	0	0	0	0	0	1	1	1	0	2	0	1	0	0	1	0	1	0	0	7	0	1	2	1	1	1	0	0	0	1	0	0	0	1	0	1
7	0.1.18.2.4.5.2.17	Mycobacterium_arupense	1	1	0	0	0	0	0	0	0	0	0	0	0	0	0	0	0	0	0	0	0	0	0	0	0	0	0	0	0	0	0	0	0	0	0	0	0	0	0	0	0	0	0	0	0	0	0
8	0.1.18.2.4.5.2.17.1	unclassified	0	1	0	0	0	0	0	0	0	0	0	0	0	0	0	0	0	0	0	0	0	0	0	0	0	0	0	0	0	0	0	0	0	0	0	0	0	0	0	0	0	0	0	0	0	0	0
7	0.1.18.2.4.5.2.32	Mycobacterium_brumae	1	2	0	0	0	0	0	0	0	0	0	0	0	0	0	0	0	0	0	0	0	0	0	0	0	0	0	0	0	0	0	0	0	0	0	0	0	1	0	0	0	0	0	1	0	0	0
8	0.1.18.2.4.5.2.32.1	unclassified	0	2	0	0	0	0	0	0	0	0	0	0	0	0	0	0	0	0	0	0	0	0	0	0	0	0	0	0	0	0	0	0	0	0	0	0	0	1	0	0	0	0	0	1	0	0	0
7	0.1.18.2.4.5.2.43	Mycobacterium_confluentis	1	699	18	13	5	13	11	1	18	10	5	6	18	0	7	9	2	7	6	0	10	14	4	6	0	2	1	16	13	0	53	13	4	122	15	8	36	11	1	3	0	0	1	2	2	10	14
8	0.1.18.2.4.5.2.43.1	unclassified	0	699	18	13	5	13	11	1	18	10	5	6	18	0	7	9	2	7	6	0	10	14	4	6	0	2	1	16	13	0	53	13	4	122	15	8	36	11	1	3	0	0	1	2	2	10	14
7	0.1.18.2.4.5.2.45	Mycobacterium_cookii	1	42	2	1	2	2	0	0	2	0	0	0	1	0	0	0	0	0	0	0	0	0	0	0	0	0	0	0	1	0	7	1	0	0	1	0	2	0	0	1	1	0	0	1	0	0	0
8	0.1.18.2.4.5.2.45.1	unclassified	0	42	2	1	2	2	0	0	2	0	0	0	1	0	0	0	0	0	0	0	0	0	0	0	0	0	0	0	1	0	7	1	0	0	1	0	2	0	0	1	1	0	0	1	0	0	0
7	0.1.18.2.4.5.2.52	Mycobacterium_engbaekii	1	3	0	0	0	0	0	0	0	0	0	0	0	0	0	0	0	0	0	0	0	0	0	0	0	0	0	0	0	0	0	0	0	0	0	0	0	0	0	0	0	0	0	0	0	0	0
8	0.1.18.2.4.5.2.52.1	unclassified	0	3	0	0	0	0	0	0	0	0	0	0	0	0	0	0	0	0	0	0	0	0	0	0	0	0	0	0	0	0	0	0	0	0	0	0	0	0	0	0	0	0	0	0	0	0	0
7	0.1.18.2.4.5.2.89	Mycobacterium_kumamotonense	1	1	0	0	0	0	0	0	0	0	0	0	0	0	0	0	0	0	0	0	0	0	0	0	0	0	0	0	0	0	0	0	0	0	0	0	0	0	0	0	0	0	0	0	0	0	0
8	0.1.18.2.4.5.2.89.1	unclassified	0	1	0	0	0	0	0	0	0	0	0	0	0	0	0	0	0	0	0	0	0	0	0	0	0	0	0	0	0	0	0	0	0	0	0	0	0	0	0	0	0	0	0	0	0	0	0
7	0.1.18.2.4.5.2.106	Mycobacterium_monacense	1	13	0	0	0	4	0	0	0	0	2	0	0	0	0	0	0	1	0	0	0	0	0	0	2	0	0	0	0	0	0	0	0	0	0	0	0	0	1	0	1	0	0	0	0	0	0
8	0.1.18.2.4.5.2.106.1	unclassified	0	13	0	0	0	4	0	0	0	0	2	0	0	0	0	0	0	1	0	0	0	0	0	0	2	0	0	0	0	0	0	0	0	0	0	0	0	0	1	0	1	0	0	0	0	0	0
7	0.1.18.2.4.5.2.127	Mycobacterium_peregrinum	1	17	3	1	0	1	2	0	0	0	0	0	0	0	0	0	0	0	0	0	2	0	0	0	1	0	1	0	1	0	1	1	0	0	0	0	1	0	1	1	0	0	0	0	0	0	0
8	0.1.18.2.4.5.2.127.1	unclassified	0	17	3	1	0	1	2	0	0	0	0	0	0	0	0	0	0	0	0	0	2	0	0	0	1	0	1	0	1	0	1	1	0	0	0	0	1	0	1	1	0	0	0	0	0	0	0
7	0.1.18.2.4.5.2.161	Mycobacterium_thermoresistibile	1	74	2	1	2	0	1	0	5	2	0	0	1	1	1	0	0	1	0	0	3	0	3	2	1	0	2	2	1	0	0	0	0	3	0	2	2	2	2	0	0	0	1	1	0	2	1
8	0.1.18.2.4.5.2.161.1	unclassified	0	74	2	1	2	0	1	0	5	2	0	0	1	1	1	0	0	1	0	0	3	0	3	2	1	0	2	2	1	0	0	0	0	3	0	2	2	2	2	0	0	0	1	1	0	2	1
7	0.1.18.2.4.5.2.167	Mycobacterium_tusciae	1	358	0	0	0	0	0	0	0	0	0	0	0	0	0	0	0	30	0	22	0	0	0	0	85	0	0	0	0	0	0	0	0	0	0	0	0	0	0	0	0	0	0	0	0	0	0
8	0.1.18.2.4.5.2.167.1	unclassified	0	358	0	0	0	0	0	0	0	0	0	0	0	0	0	0	0	30	0	22	0	0	0	0	85	0	0	0	0	0	0	0	0	0	0	0	0	0	0	0	0	0	0	0	0	0	0
7	0.1.18.2.4.5.2.168	Mycobacterium_ulcerans	1	14	0	0	0	0	1	0	0	0	0	0	0	0	0	1	0	0	0	0	0	0	0	0	1	0	0	0	0	0	2	0	0	4	1	0	0	1	0	0	0	0	0	0	0	0	0
8	0.1.18.2.4.5.2.168.1	unclassified	0	14	0	0	0	0	1	0	0	0	0	0	0	0	0	1	0	0	0	0	0	0	0	0	1	0	0	0	0	0	2	0	0	4	1	0	0	1	0	0	0	0	0	0	0	0	0
7	0.1.18.2.4.5.2.175	unclassified	1	7130	132	117	80	111	66	26	185	57	55	76	71	17	63	119	24	74	39	37	67	64	46	70	215	57	51	57	117	30	490	125	41	934	136	41	240	148	73	89	30	14	15	81	29	55	190
8	0.1.18.2.4.5.2.175.1	unclassified	0	7130	132	117	80	111	66	26	185	57	55	76	71	17	63	119	24	74	39	37	67	64	46	70	215	57	51	57	117	30	490	125	41	934	136	41	240	148	73	89	30	14	15	81	29	55	190
6	0.1.18.2.4.5.3	unclassified	1	2	0	0	0	0	0	0	0	0	0	0	0	1	0	0	0	0	0	0	0	0	0	0	0	0	0	0	0	0	0	0	0	0	0	0	0	0	0	0	0	0	0	0	0	0	0
7	0.1.18.2.4.5.3.1	unclassified	1	2	0	0	0	0	0	0	0	0	0	0	0	1	0	0	0	0	0	0	0	0	0	0	0	0	0	0	0	0	0	0	0	0	0	0	0	0	0	0	0	0	0	0	0	0	0
8	0.1.18.2.4.5.3.1.1	unclassified	0	2	0	0	0	0	0	0	0	0	0	0	0	1	0	0	0	0	0	0	0	0	0	0	0	0	0	0	0	0	0	0	0	0	0	0	0	0	0	0	0	0	0	0	0	0	0
5	0.1.18.2.4.6	Nocardiaceae	6	983	14	7	6	11	7	6	24	7	4	8	102	5	10	13	7	10	5	6	8	5	8	3	21	5	15	2	7	2	53	9	5	74	10	3	28	19	12	13	6	5	5	15	4	11	28
6	0.1.18.2.4.6.1	Gordonia	3	7	1	0	0	0	0	0	0	0	0	0	0	0	1	0	0	0	0	0	0	0	0	0	1	0	0	0	0	0	2	0	0	0	0	0	0	0	0	0	0	0	0	0	0	0	0
7	0.1.18.2.4.6.1.22	Gordonia_otitidis	1	5	1	0	0	0	0	0	0	0	0	0	0	0	0	0	0	0	0	0	0	0	0	0	0	0	0	0	0	0	2	0	0	0	0	0	0	0	0	0	0	0	0	0	0	0	0
8	0.1.18.2.4.6.1.22.1	unclassified	0	5	1	0	0	0	0	0	0	0	0	0	0	0	0	0	0	0	0	0	0	0	0	0	0	0	0	0	0	0	2	0	0	0	0	0	0	0	0	0	0	0	0	0	0	0	0
7	0.1.18.2.4.6.1.28	Gordonia_shandongensis	1	1	0	0	0	0	0	0	0	0	0	0	0	0	0	0	0	0	0	0	0	0	0	0	1	0	0	0	0	0	0	0	0	0	0	0	0	0	0	0	0	0	0	0	0	0	0
8	0.1.18.2.4.6.1.28.1	unclassified	0	1	0	0	0	0	0	0	0	0	0	0	0	0	0	0	0	0	0	0	0	0	0	0	1	0	0	0	0	0	0	0	0	0	0	0	0	0	0	0	0	0	0	0	0	0	0
7	0.1.18.2.4.6.1.35	unclassified	1	1	0	0	0	0	0	0	0	0	0	0	0	0	1	0	0	0	0	0	0	0	0	0	0	0	0	0	0	0	0	0	0	0	0	0	0	0	0	0	0	0	0	0	0	0	0
8	0.1.18.2.4.6.1.35.1	unclassified	0	1	0	0	0	0	0	0	0	0	0	0	0	0	1	0	0	0	0	0	0	0	0	0	0	0	0	0	0	0	0	0	0	0	0	0	0	0	0	0	0	0	0	0	0	0	0
6	0.1.18.2.4.6.3	Nocardia	4	177	2	2	0	1	2	2	10	2	0	1	0	0	0	2	0	2	1	0	3	0	2	1	0	1	12	0	2	1	11	1	0	3	0	0	11	1	2	2	1	0	1	6	0	1	6
7	0.1.18.2.4.6.3.5	Nocardia_alba	1	1	0	0	0	0	0	0	0	0	0	0	0	0	0	0	0	0	0	0	0	0	0	0	0	0	0	0	0	0	0	0	0	0	0	0	0	0	0	0	0	0	0	0	0	0	0
8	0.1.18.2.4.6.3.5.1	unclassified	0	1	0	0	0	0	0	0	0	0	0	0	0	0	0	0	0	0	0	0	0	0	0	0	0	0	0	0	0	0	0	0	0	0	0	0	0	0	0	0	0	0	0	0	0	0	0
7	0.1.18.2.4.6.3.28	Nocardia_cummidelens	1	26	0	1	0	0	0	1	4	2	0	1	0	0	0	0	0	0	0	0	0	0	0	0	0	0	4	0	1	0	1	0	0	0	0	0	0	0	0	0	0	0	0	1	0	0	2
8	0.1.18.2.4.6.3.28.1	unclassified	0	26	0	1	0	0	0	1	4	2	0	1	0	0	0	0	0	0	0	0	0	0	0	0	0	0	4	0	1	0	1	0	0	0	0	0	0	0	0	0	0	0	0	1	0	0	2
7	0.1.18.2.4.6.3.42	Nocardia_inohanensis	1	2	0	0	0	0	0	0	0	0	0	0	0	0	0	0	0	0	0	0	0	0	0	0	0	0	0	0	0	0	0	0	0	0	0	0	0	0	0	1	0	0	0	0	0	0	0
8	0.1.18.2.4.6.3.42.1	unclassified	0	2	0	0	0	0	0	0	0	0	0	0	0	0	0	0	0	0	0	0	0	0	0	0	0	0	0	0	0	0	0	0	0	0	0	0	0	0	0	1	0	0	0	0	0	0	0
7	0.1.18.2.4.6.3.88	unclassified	1	148	2	1	0	1	2	1	6	0	0	0	0	0	0	2	0	2	1	0	3	0	2	1	0	1	8	0	1	1	10	1	0	3	0	0	11	1	2	1	1	0	1	5	0	1	4
8	0.1.18.2.4.6.3.88.1	unclassified	0	148	2	1	0	1	2	1	6	0	0	0	0	0	0	2	0	2	1	0	3	0	2	1	0	1	8	0	1	1	10	1	0	3	0	0	11	1	2	1	1	0	1	5	0	1	4
6	0.1.18.2.4.6.4	Rhodococcus	3	141	0	0	0	0	0	0	0	0	0	0	99	0	0	2	0	0	0	0	0	0	0	0	0	0	0	0	0	0	1	0	0	1	0	0	0	0	0	2	0	0	0	0	0	0	0
7	0.1.18.2.4.6.4.1	Rhodococcus_aetherivorans	1	2	0	0	0	0	0	0	0	0	0	0	0	0	0	2	0	0	0	0	0	0	0	0	0	0	0	0	0	0	0	0	0	0	0	0	0	0	0	0	0	0	0	0	0	0	0
8	0.1.18.2.4.6.4.1.1	unclassified	0	2	0	0	0	0	0	0	0	0	0	0	0	0	0	2	0	0	0	0	0	0	0	0	0	0	0	0	0	0	0	0	0	0	0	0	0	0	0	0	0	0	0	0	0	0	0
7	0.1.18.2.4.6.4.11	Rhodococcus_erythropolis	1	36	0	0	0	0	0	0	0	0	0	0	0	0	0	0	0	0	0	0	0	0	0	0	0	0	0	0	0	0	0	0	0	1	0	0	0	0	0	2	0	0	0	0	0	0	0
8	0.1.18.2.4.6.4.11.1	unclassified	0	36	0	0	0	0	0	0	0	0	0	0	0	0	0	0	0	0	0	0	0	0	0	0	0	0	0	0	0	0	0	0	0	1	0	0	0	0	0	2	0	0	0	0	0	0	0
7	0.1.18.2.4.6.4.40	unclassified	1	103	0	0	0	0	0	0	0	0	0	0	99	0	0	0	0	0	0	0	0	0	0	0	0	0	0	0	0	0	1	0	0	0	0	0	0	0	0	0	0	0	0	0	0	0	0
8	0.1.18.2.4.6.4.40.1	unclassified	0	103	0	0	0	0	0	0	0	0	0	0	99	0	0	0	0	0	0	0	0	0	0	0	0	0	0	0	0	0	1	0	0	0	0	0	0	0	0	0	0	0	0	0	0	0	0
6	0.1.18.2.4.6.6	Smaragdicoccus	1	479	6	4	6	5	2	4	10	2	4	3	2	2	5	2	3	5	3	5	4	5	5	0	17	4	3	2	4	1	28	6	4	56	10	3	14	16	4	7	4	2	2	7	1	3	21
7	0.1.18.2.4.6.6.1	Smaragdicoccus_niigatensis	1	479	6	4	6	5	2	4	10	2	4	3	2	2	5	2	3	5	3	5	4	5	5	0	17	4	3	2	4	1	28	6	4	56	10	3	14	16	4	7	4	2	2	7	1	3	21
8	0.1.18.2.4.6.6.1.1	unclassified	0	479	6	4	6	5	2	4	10	2	4	3	2	2	5	2	3	5	3	5	4	5	5	0	17	4	3	2	4	1	28	6	4	56	10	3	14	16	4	7	4	2	2	7	1	3	21
6	0.1.18.2.4.6.8	Williamsia	2	41	1	1	0	0	0	0	0	0	0	0	1	0	0	0	0	1	0	0	0	0	0	0	0	0	0	0	1	0	7	2	0	4	0	0	2	1	1	0	1	0	0	2	0	0	0
7	0.1.18.2.4.6.8.5	Williamsia_maris	1	40	1	1	0	0	0	0	0	0	0	0	1	0	0	0	0	1	0	0	0	0	0	0	0	0	0	0	1	0	7	2	0	4	0	0	2	0	1	0	1	0	0	2	0	0	0
8	0.1.18.2.4.6.8.5.1	unclassified	0	40	1	1	0	0	0	0	0	0	0	0	1	0	0	0	0	1	0	0	0	0	0	0	0	0	0	0	1	0	7	2	0	4	0	0	2	0	1	0	1	0	0	2	0	0	0
7	0.1.18.2.4.6.8.10	unclassified	1	1	0	0	0	0	0	0	0	0	0	0	0	0	0	0	0	0	0	0	0	0	0	0	0	0	0	0	0	0	0	0	0	0	0	0	0	1	0	0	0	0	0	0	0	0	0
8	0.1.18.2.4.6.8.10.1	unclassified	0	1	0	0	0	0	0	0	0	0	0	0	0	0	0	0	0	0	0	0	0	0	0	0	0	0	0	0	0	0	0	0	0	0	0	0	0	1	0	0	0	0	0	0	0	0	0
6	0.1.18.2.4.6.9	unclassified	1	138	4	0	0	5	3	0	4	3	0	4	0	3	4	7	4	2	1	1	1	0	1	2	3	0	0	0	0	0	4	0	1	10	0	0	1	1	5	2	0	3	2	0	3	7	1
7	0.1.18.2.4.6.9.1	unclassified	1	138	4	0	0	5	3	0	4	3	0	4	0	3	4	7	4	2	1	1	1	0	1	2	3	0	0	0	0	0	4	0	1	10	0	0	1	1	5	2	0	3	2	0	3	7	1
8	0.1.18.2.4.6.9.1.1	unclassified	0	138	4	0	0	5	3	0	4	3	0	4	0	3	4	7	4	2	1	1	1	0	1	2	3	0	0	0	0	0	4	0	1	10	0	0	1	1	5	2	0	3	2	0	3	7	1
5	0.1.18.2.4.9	unclassified	1	8126	136	136	51	140	84	34	164	55	44	109	187	22	99	116	32	70	57	22	155	72	123	65	111	34	53	91	136	22	709	64	26	1226	76	52	185	130	60	88	58	26	34	38	38	61	143
6	0.1.18.2.4.9.1	unclassified	1	8126	136	136	51	140	84	34	164	55	44	109	187	22	99	116	32	70	57	22	155	72	123	65	111	34	53	91	136	22	709	64	26	1226	76	52	185	130	60	88	58	26	34	38	38	61	143
7	0.1.18.2.4.9.1.1	unclassified	1	8126	136	136	51	140	84	34	164	55	44	109	187	22	99	116	32	70	57	22	155	72	123	65	111	34	53	91	136	22	709	64	26	1226	76	52	185	130	60	88	58	26	34	38	38	61	143
8	0.1.18.2.4.9.1.1.1	unclassified	0	8126	136	136	51	140	84	34	164	55	44	109	187	22	99	116	32	70	57	22	155	72	123	65	111	34	53	91	136	22	709	64	26	1226	76	52	185	130	60	88	58	26	34	38	38	61	143
4	0.1.18.2.6	EF016806_o	1	1	0	0	0	0	0	0	1	0	0	0	0	0	0	0	0	0	0	0	0	0	0	0	0	0	0	0	0	0	0	0	0	0	0	0	0	0	0	0	0	0	0	0	0	0	0
5	0.1.18.2.6.1	EF016806_f	1	1	0	0	0	0	0	0	1	0	0	0	0	0	0	0	0	0	0	0	0	0	0	0	0	0	0	0	0	0	0	0	0	0	0	0	0	0	0	0	0	0	0	0	0	0	0
6	0.1.18.2.6.1.1	EF016806_g	1	1	0	0	0	0	0	0	1	0	0	0	0	0	0	0	0	0	0	0	0	0	0	0	0	0	0	0	0	0	0	0	0	0	0	0	0	0	0	0	0	0	0	0	0	0	0
7	0.1.18.2.6.1.1.1	EF016806_s	1	1	0	0	0	0	0	0	1	0	0	0	0	0	0	0	0	0	0	0	0	0	0	0	0	0	0	0	0	0	0	0	0	0	0	0	0	0	0	0	0	0	0	0	0	0	0
8	0.1.18.2.6.1.1.1.1	unclassified	0	1	0	0	0	0	0	0	1	0	0	0	0	0	0	0	0	0	0	0	0	0	0	0	0	0	0	0	0	0	0	0	0	0	0	0	0	0	0	0	0	0	0	0	0	0	0
4	0.1.18.2.7	Frankiales	9	11110	245	147	42	231	142	54	312	82	60	91	173	16	188	189	45	129	53	58	161	123	86	109	292	25	69	133	147	94	679	100	65	1196	77	95	467	235	141	128	87	24	35	60	74	127	178
5	0.1.18.2.7.1	AB021325_f	3	62	2	3	1	0	0	0	4	0	1	1	1	0	0	1	0	1	0	0	0	0	0	0	0	0	0	0	3	0	5	0	0	2	0	0	0	0	0	0	0	0	0	1	0	0	0
6	0.1.18.2.7.1.1	AB021325_g	3	14	0	2	1	0	0	0	2	0	1	1	0	0	0	1	0	0	0	0	0	0	0	0	0	0	0	0	2	0	0	0	0	0	0	0	0	0	0	0	0	0	0	1	0	0	0
7	0.1.18.2.7.1.1.1	AB021325_s	1	4	0	0	0	0	0	0	0	0	0	0	0	0	0	1	0	0	0	0	0	0	0	0	0	0	0	0	0	0	0	0	0	0	0	0	0	0	0	0	0	0	0	1	0	0	0
8	0.1.18.2.7.1.1.1.1	unclassified	0	4	0	0	0	0	0	0	0	0	0	0	0	0	0	1	0	0	0	0	0	0	0	0	0	0	0	0	0	0	0	0	0	0	0	0	0	0	0	0	0	0	0	1	0	0	0
7	0.1.18.2.7.1.1.2	AJ576385_s	1	6	0	0	1	0	0	0	2	0	1	1	0	0	0	0	0	0	0	0	0	0	0	0	0	0	0	0	0	0	0	0	0	0	0	0	0	0	0	0	0	0	0	0	0	0	0
8	0.1.18.2.7.1.1.2.1	unclassified	0	6	0	0	1	0	0	0	2	0	1	1	0	0	0	0	0	0	0	0	0	0	0	0	0	0	0	0	0	0	0	0	0	0	0	0	0	0	0	0	0	0	0	0	0	0	0
7	0.1.18.2.7.1.1.14	unclassified	1	4	0	2	0	0	0	0	0	0	0	0	0	0	0	0	0	0	0	0	0	0	0	0	0	0	0	0	2	0	0	0	0	0	0	0	0	0	0	0	0	0	0	0	0	0	0
8	0.1.18.2.7.1.1.14.1	unclassified	0	4	0	2	0	0	0	0	0	0	0	0	0	0	0	0	0	0	0	0	0	0	0	0	0	0	0	0	2	0	0	0	0	0	0	0	0	0	0	0	0	0	0	0	0	0	0
6	0.1.18.2.7.1.4	FN687458_g	1	32	0	1	0	0	0	0	2	0	0	0	1	0	0	0	0	1	0	0	0	0	0	0	0	0	0	0	1	0	0	0	0	1	0	0	0	0	0	0	0	0	0	0	0	0	0
7	0.1.18.2.7.1.4.1	FN687458_s	1	32	0	1	0	0	0	0	2	0	0	0	1	0	0	0	0	1	0	0	0	0	0	0	0	0	0	0	1	0	0	0	0	1	0	0	0	0	0	0	0	0	0	0	0	0	0
8	0.1.18.2.7.1.4.1.1	unclassified	0	32	0	1	0	0	0	0	2	0	0	0	1	0	0	0	0	1	0	0	0	0	0	0	0	0	0	0	1	0	0	0	0	1	0	0	0	0	0	0	0	0	0	0	0	0	0
6	0.1.18.2.7.1.5	unclassified	1	16	2	0	0	0	0	0	0	0	0	0	0	0	0	0	0	0	0	0	0	0	0	0	0	0	0	0	0	0	5	0	0	1	0	0	0	0	0	0	0	0	0	0	0	0	0
7	0.1.18.2.7.1.5.1	unclassified	1	16	2	0	0	0	0	0	0	0	0	0	0	0	0	0	0	0	0	0	0	0	0	0	0	0	0	0	0	0	5	0	0	1	0	0	0	0	0	0	0	0	0	0	0	0	0
8	0.1.18.2.7.1.5.1.1	unclassified	0	16	2	0	0	0	0	0	0	0	0	0	0	0	0	0	0	0	0	0	0	0	0	0	0	0	0	0	0	0	5	0	0	1	0	0	0	0	0	0	0	0	0	0	0	0	0
5	0.1.18.2.7.3	Cryptosporangiaceae	1	49	0	0	0	1	0	0	4	0	0	0	1	0	0	0	0	1	0	1	0	0	0	0	3	0	1	0	0	1	0	1	0	17	0	0	0	1	0	6	0	0	0	0	0	0	0
6	0.1.18.2.7.3.1	Cryptosporangium	3	49	0	0	0	1	0	0	4	0	0	0	1	0	0	0	0	1	0	1	0	0	0	0	3	0	1	0	0	1	0	1	0	17	0	0	0	1	0	6	0	0	0	0	0	0	0
7	0.1.18.2.7.3.1.4	Cryptosporangium_minutisporangium	1	3	0	0	0	0	0	0	0	0	0	0	0	0	0	0	0	0	0	0	0	0	0	0	0	0	0	0	0	0	0	0	0	3	0	0	0	0	0	0	0	0	0	0	0	0	0
8	0.1.18.2.7.3.1.4.1	unclassified	0	3	0	0	0	0	0	0	0	0	0	0	0	0	0	0	0	0	0	0	0	0	0	0	0	0	0	0	0	0	0	0	0	3	0	0	0	0	0	0	0	0	0	0	0	0	0
7	0.1.18.2.7.3.1.5	Cryptosporangium_mongoliense	1	42	0	0	0	0	0	0	4	0	0	0	0	0	0	0	0	1	0	1	0	0	0	0	3	0	1	0	0	1	0	1	0	13	0	0	0	0	0	6	0	0	0	0	0	0	0
8	0.1.18.2.7.3.1.5.1	unclassified	0	42	0	0	0	0	0	0	4	0	0	0	0	0	0	0	0	1	0	1	0	0	0	0	3	0	1	0	0	1	0	1	0	13	0	0	0	0	0	6	0	0	0	0	0	0	0
7	0.1.18.2.7.3.1.6	unclassified	1	4	0	0	0	1	0	0	0	0	0	0	1	0	0	0	0	0	0	0	0	0	0	0	0	0	0	0	0	0	0	0	0	1	0	0	0	1	0	0	0	0	0	0	0	0	0
8	0.1.18.2.7.3.1.6.1	unclassified	0	4	0	0	0	1	0	0	0	0	0	0	1	0	0	0	0	0	0	0	0	0	0	0	0	0	0	0	0	0	0	0	0	1	0	0	0	1	0	0	0	0	0	0	0	0	0
5	0.1.18.2.7.4	EU335288_f	1	8	0	0	0	0	0	0	0	0	0	0	0	0	1	0	0	0	0	0	0	0	0	1	0	0	0	0	0	0	0	0	0	0	0	0	1	0	0	0	0	0	0	0	1	0	0
6	0.1.18.2.7.4.1	EU335288_g	2	8	0	0	0	0	0	0	0	0	0	0	0	0	1	0	0	0	0	0	0	0	0	1	0	0	0	0	0	0	0	0	0	0	0	0	1	0	0	0	0	0	0	0	1	0	0
7	0.1.18.2.7.4.1.5	EU335288_s	1	6	0	0	0	0	0	0	0	0	0	0	0	0	1	0	0	0	0	0	0	0	0	0	0	0	0	0	0	0	0	0	0	0	0	0	0	0	0	0	0	0	0	0	1	0	0
8	0.1.18.2.7.4.1.5.1	unclassified	0	6	0	0	0	0	0	0	0	0	0	0	0	0	1	0	0	0	0	0	0	0	0	0	0	0	0	0	0	0	0	0	0	0	0	0	0	0	0	0	0	0	0	0	1	0	0
7	0.1.18.2.7.4.1.9	unclassified	1	2	0	0	0	0	0	0	0	0	0	0	0	0	0	0	0	0	0	0	0	0	0	1	0	0	0	0	0	0	0	0	0	0	0	0	1	0	0	0	0	0	0	0	0	0	0
8	0.1.18.2.7.4.1.9.1	unclassified	0	2	0	0	0	0	0	0	0	0	0	0	0	0	0	0	0	0	0	0	0	0	0	1	0	0	0	0	0	0	0	0	0	0	0	0	1	0	0	0	0	0	0	0	0	0	0
5	0.1.18.2.7.6	Frankiaceae	1	1	0	0	0	0	0	0	1	0	0	0	0	0	0	0	0	0	0	0	0	0	0	0	0	0	0	0	0	0	0	0	0	0	0	0	0	0	0	0	0	0	0	0	0	0	0
6	0.1.18.2.7.6.5	Jatrophihabitans	1	1	0	0	0	0	0	0	1	0	0	0	0	0	0	0	0	0	0	0	0	0	0	0	0	0	0	0	0	0	0	0	0	0	0	0	0	0	0	0	0	0	0	0	0	0	0
7	0.1.18.2.7.6.5.12	unclassified	1	1	0	0	0	0	0	0	1	0	0	0	0	0	0	0	0	0	0	0	0	0	0	0	0	0	0	0	0	0	0	0	0	0	0	0	0	0	0	0	0	0	0	0	0	0	0
8	0.1.18.2.7.6.5.12.1	unclassified	0	1	0	0	0	0	0	0	1	0	0	0	0	0	0	0	0	0	0	0	0	0	0	0	0	0	0	0	0	0	0	0	0	0	0	0	0	0	0	0	0	0	0	0	0	0	0
5	0.1.18.2.7.7	Geodermatophilaceae	1	1	0	0	0	0	0	0	0	0	0	0	1	0	0	0	0	0	0	0	0	0	0	0	0	0	0	0	0	0	0	0	0	0	0	0	0	0	0	0	0	0	0	0	0	0	0
6	0.1.18.2.7.7.2	Geodermatophilus	1	1	0	0	0	0	0	0	0	0	0	0	1	0	0	0	0	0	0	0	0	0	0	0	0	0	0	0	0	0	0	0	0	0	0	0	0	0	0	0	0	0	0	0	0	0	0
7	0.1.18.2.7.7.2.10	Geodermatophilus_siccatus	1	1	0	0	0	0	0	0	0	0	0	0	1	0	0	0	0	0	0	0	0	0	0	0	0	0	0	0	0	0	0	0	0	0	0	0	0	0	0	0	0	0	0	0	0	0	0
8	0.1.18.2.7.7.2.10.1	unclassified	0	1	0	0	0	0	0	0	0	0	0	0	1	0	0	0	0	0	0	0	0	0	0	0	0	0	0	0	0	0	0	0	0	0	0	0	0	0	0	0	0	0	0	0	0	0	0
5	0.1.18.2.7.8	HQ910322_f	1	22	0	0	0	0	0	0	0	0	0	1	0	0	0	0	0	0	0	0	0	0	0	0	0	0	0	0	0	0	0	0	0	21	0	0	0	0	0	0	0	0	0	0	0	0	0
6	0.1.18.2.7.8.2	HQ910322_g	1	22	0	0	0	0	0	0	0	0	0	1	0	0	0	0	0	0	0	0	0	0	0	0	0	0	0	0	0	0	0	0	0	21	0	0	0	0	0	0	0	0	0	0	0	0	0
7	0.1.18.2.7.8.2.8	unclassified	1	22	0	0	0	0	0	0	0	0	0	1	0	0	0	0	0	0	0	0	0	0	0	0	0	0	0	0	0	0	0	0	0	21	0	0	0	0	0	0	0	0	0	0	0	0	0
8	0.1.18.2.7.8.2.8.1	unclassified	0	22	0	0	0	0	0	0	0	0	0	1	0	0	0	0	0	0	0	0	0	0	0	0	0	0	0	0	0	0	0	0	0	21	0	0	0	0	0	0	0	0	0	0	0	0	0
5	0.1.18.2.7.9	Nakamurellaceae	3	5371	54	111	3	48	25	23	32	10	30	20	133	4	40	9	5	26	53	5	39	80	25	13	219	7	8	18	111	72	640	11	4	1045	14	10	415	53	17	14	14	2	31	30	5	13	11
6	0.1.18.2.7.9.1	FM874283_g	1	2	0	0	0	0	0	0	0	0	0	0	1	0	0	0	0	0	0	0	0	0	0	0	0	0	0	0	0	0	1	0	0	0	0	0	0	0	0	0	0	0	0	0	0	0	0
7	0.1.18.2.7.9.1.1	FM874283_s	1	2	0	0	0	0	0	0	0	0	0	0	1	0	0	0	0	0	0	0	0	0	0	0	0	0	0	0	0	0	1	0	0	0	0	0	0	0	0	0	0	0	0	0	0	0	0
8	0.1.18.2.7.9.1.1.1	unclassified	0	2	0	0	0	0	0	0	0	0	0	0	1	0	0	0	0	0	0	0	0	0	0	0	0	0	0	0	0	0	1	0	0	0	0	0	0	0	0	0	0	0	0	0	0	0	0
6	0.1.18.2.7.9.2	Nakamurella	4	5340	52	111	3	46	20	23	32	10	30	17	132	4	40	9	5	26	52	5	39	80	25	13	217	6	8	18	111	72	638	11	4	1045	11	9	415	52	17	14	14	2	31	30	5	13	11
7	0.1.18.2.7.9.2.3	JF417732_s	1	268	1	1	0	1	0	0	5	0	0	1	0	1	1	1	1	2	1	0	0	77	1	0	0	0	0	0	1	0	1	1	0	5	0	0	1	0	1	0	0	0	0	0	0	0	1
8	0.1.18.2.7.9.2.3.1	unclassified	0	268	1	1	0	1	0	0	5	0	0	1	0	1	1	1	1	2	1	0	0	77	1	0	0	0	0	0	1	0	1	1	0	5	0	0	1	0	1	0	0	0	0	0	0	0	1
7	0.1.18.2.7.9.2.5	Nakamurella_lactea	1	4	0	0	0	0	0	0	0	0	0	0	0	0	1	0	0	0	0	0	0	0	0	0	0	0	0	0	0	0	0	0	0	1	0	0	0	0	1	1	0	0	0	0	0	0	0
8	0.1.18.2.7.9.2.5.1	unclassified	0	4	0	0	0	0	0	0	0	0	0	0	0	0	1	0	0	0	0	0	0	0	0	0	0	0	0	0	0	0	0	0	0	1	0	0	0	0	1	1	0	0	0	0	0	0	0
7	0.1.18.2.7.9.2.6	Nakamurella_multipartita	1	439	8	6	0	7	4	0	12	6	1	12	7	0	8	4	2	6	0	4	8	1	4	5	9	2	3	4	6	2	41	5	0	60	5	6	15	0	5	5	0	1	1	0	2	6	4
8	0.1.18.2.7.9.2.6.1	unclassified	0	439	8	6	0	7	4	0	12	6	1	12	7	0	8	4	2	6	0	4	8	1	4	5	9	2	3	4	6	2	41	5	0	60	5	6	15	0	5	5	0	1	1	0	2	6	4
7	0.1.18.2.7.9.2.8	unclassified	1	4629	43	104	3	38	16	23	15	4	29	4	125	3	30	4	2	18	51	1	31	2	20	8	208	4	5	14	104	70	596	5	4	979	6	3	399	52	10	8	14	1	30	30	3	7	6
8	0.1.18.2.7.9.2.8.1	unclassified	0	4629	43	104	3	38	16	23	15	4	29	4	125	3	30	4	2	18	51	1	31	2	20	8	208	4	5	14	104	70	596	5	4	979	6	3	399	52	10	8	14	1	30	30	3	7	6
6	0.1.18.2.7.9.3	unclassified	1	29	2	0	0	2	5	0	0	0	0	3	0	0	0	0	0	0	1	0	0	0	0	0	2	1	0	0	0	0	1	0	0	0	3	1	0	1	0	0	0	0	0	0	0	0	0
7	0.1.18.2.7.9.3.1	unclassified	1	29	2	0	0	2	5	0	0	0	0	3	0	0	0	0	0	0	1	0	0	0	0	0	2	1	0	0	0	0	1	0	0	0	3	1	0	1	0	0	0	0	0	0	0	0	0
8	0.1.18.2.7.9.3.1.1	unclassified	0	29	2	0	0	2	5	0	0	0	0	3	0	0	0	0	0	0	1	0	0	0	0	0	2	1	0	0	0	0	1	0	0	0	3	1	0	1	0	0	0	0	0	0	0	0	0
5	0.1.18.2.7.10	Sporichthyaceae	2	25	0	0	0	0	0	0	0	0	0	0	0	1	0	0	1	0	0	0	0	0	2	0	3	0	0	0	0	0	0	0	0	4	0	0	1	0	0	0	0	0	0	0	0	0	0
6	0.1.18.2.7.10.2	AM697007_g	1	13	0	0	0	0	0	0	0	0	0	0	0	0	0	0	0	0	0	0	0	0	2	0	0	0	0	0	0	0	0	0	0	4	0	0	0	0	0	0	0	0	0	0	0	0	0
7	0.1.18.2.7.10.2.1	AM697007_s	1	13	0	0	0	0	0	0	0	0	0	0	0	0	0	0	0	0	0	0	0	0	2	0	0	0	0	0	0	0	0	0	0	4	0	0	0	0	0	0	0	0	0	0	0	0	0
8	0.1.18.2.7.10.2.1.1	unclassified	0	13	0	0	0	0	0	0	0	0	0	0	0	0	0	0	0	0	0	0	0	0	2	0	0	0	0	0	0	0	0	0	0	4	0	0	0	0	0	0	0	0	0	0	0	0	0
6	0.1.18.2.7.10.7	unclassified	1	12	0	0	0	0	0	0	0	0	0	0	0	1	0	0	1	0	0	0	0	0	0	0	3	0	0	0	0	0	0	0	0	0	0	0	1	0	0	0	0	0	0	0	0	0	0
7	0.1.18.2.7.10.7.1	unclassified	1	12	0	0	0	0	0	0	0	0	0	0	0	1	0	0	1	0	0	0	0	0	0	0	3	0	0	0	0	0	0	0	0	0	0	0	1	0	0	0	0	0	0	0	0	0	0
8	0.1.18.2.7.10.7.1.1	unclassified	0	12	0	0	0	0	0	0	0	0	0	0	0	1	0	0	1	0	0	0	0	0	0	0	3	0	0	0	0	0	0	0	0	0	0	0	1	0	0	0	0	0	0	0	0	0	0
5	0.1.18.2.7.11	unclassified	1	5571	189	33	38	182	117	31	271	72	29	69	37	11	147	179	39	101	0	52	122	43	59	95	67	18	60	115	33	21	34	88	61	107	63	85	50	181	124	108	73	22	4	29	68	114	167
6	0.1.18.2.7.11.1	unclassified	1	5571	189	33	38	182	117	31	271	72	29	69	37	11	147	179	39	101	0	52	122	43	59	95	67	18	60	115	33	21	34	88	61	107	63	85	50	181	124	108	73	22	4	29	68	114	167
7	0.1.18.2.7.11.1.1	unclassified	1	5571	189	33	38	182	117	31	271	72	29	69	37	11	147	179	39	101	0	52	122	43	59	95	67	18	60	115	33	21	34	88	61	107	63	85	50	181	124	108	73	22	4	29	68	114	167
8	0.1.18.2.7.11.1.1.1	unclassified	0	5571	189	33	38	182	117	31	271	72	29	69	37	11	147	179	39	101	0	52	122	43	59	95	67	18	60	115	33	21	34	88	61	107	63	85	50	181	124	108	73	22	4	29	68	114	167
4	0.1.18.2.9	Jiangellales	1	29	0	0	0	0	0	0	0	0	0	0	0	0	1	0	0	0	0	0	0	0	0	0	0	0	0	0	0	0	0	0	0	0	0	0	0	0	0	0	0	1	0	0	0	0	4
5	0.1.18.2.9.1	Jiangellaceae	2	29	0	0	0	0	0	0	0	0	0	0	0	0	1	0	0	0	0	0	0	0	0	0	0	0	0	0	0	0	0	0	0	0	0	0	0	0	0	0	0	1	0	0	0	0	4
6	0.1.18.2.9.1.4	Jiangella	1	3	0	0	0	0	0	0	0	0	0	0	0	0	1	0	0	0	0	0	0	0	0	0	0	0	0	0	0	0	0	0	0	0	0	0	0	0	0	0	0	0	0	0	0	0	0
7	0.1.18.2.9.1.4.5	unclassified	1	3	0	0	0	0	0	0	0	0	0	0	0	0	1	0	0	0	0	0	0	0	0	0	0	0	0	0	0	0	0	0	0	0	0	0	0	0	0	0	0	0	0	0	0	0	0
8	0.1.18.2.9.1.4.5.1	unclassified	0	3	0	0	0	0	0	0	0	0	0	0	0	0	1	0	0	0	0	0	0	0	0	0	0	0	0	0	0	0	0	0	0	0	0	0	0	0	0	0	0	0	0	0	0	0	0
6	0.1.18.2.9.1.5	unclassified	1	26	0	0	0	0	0	0	0	0	0	0	0	0	0	0	0	0	0	0	0	0	0	0	0	0	0	0	0	0	0	0	0	0	0	0	0	0	0	0	0	1	0	0	0	0	4
7	0.1.18.2.9.1.5.1	unclassified	1	26	0	0	0	0	0	0	0	0	0	0	0	0	0	0	0	0	0	0	0	0	0	0	0	0	0	0	0	0	0	0	0	0	0	0	0	0	0	0	0	1	0	0	0	0	4
8	0.1.18.2.9.1.5.1.1	unclassified	0	26	0	0	0	0	0	0	0	0	0	0	0	0	0	0	0	0	0	0	0	0	0	0	0	0	0	0	0	0	0	0	0	0	0	0	0	0	0	0	0	1	0	0	0	0	4
4	0.1.18.2.10	Kineosporiales	1	1229	178	2	0	16	3	4	41	0	0	3	28	2	34	15	14	27	1	7	3	13	1	19	21	11	0	1	2	2	34	4	43	127	0	5	8	2	15	18	7	1	0	15	12	11	3
5	0.1.18.2.10.1	Kineosporiaceae	2	1229	178	2	0	16	3	4	41	0	0	3	28	2	34	15	14	27	1	7	3	13	1	19	21	11	0	1	2	2	34	4	43	127	0	5	8	2	15	18	7	1	0	15	12	11	3
6	0.1.18.2.10.1.9	Kineosporia	1	628	178	1	0	16	0	4	5	0	0	3	26	1	27	0	0	20	1	0	2	13	0	0	0	9	0	1	1	2	2	0	43	124	0	5	8	1	1	4	7	1	0	15	11	11	2
7	0.1.18.2.10.1.9.9	unclassified	1	628	178	1	0	16	0	4	5	0	0	3	26	1	27	0	0	20	1	0	2	13	0	0	0	9	0	1	1	2	2	0	43	124	0	5	8	1	1	4	7	1	0	15	11	11	2
8	0.1.18.2.10.1.9.9.1	unclassified	0	628	178	1	0	16	0	4	5	0	0	3	26	1	27	0	0	20	1	0	2	13	0	0	0	9	0	1	1	2	2	0	43	124	0	5	8	1	1	4	7	1	0	15	11	11	2
6	0.1.18.2.10.1.12	unclassified	1	601	0	1	0	0	3	0	36	0	0	0	2	1	7	15	14	7	0	7	1	0	1	19	21	2	0	0	1	0	32	4	0	3	0	0	0	1	14	14	0	0	0	0	1	0	1
7	0.1.18.2.10.1.12.1	unclassified	1	601	0	1	0	0	3	0	36	0	0	0	2	1	7	15	14	7	0	7	1	0	1	19	21	2	0	0	1	0	32	4	0	3	0	0	0	1	14	14	0	0	0	0	1	0	1
8	0.1.18.2.10.1.12.1.1	unclassified	0	601	0	1	0	0	3	0	36	0	0	0	2	1	7	15	14	7	0	7	1	0	1	19	21	2	0	0	1	0	32	4	0	3	0	0	0	1	14	14	0	0	0	0	1	0	1
4	0.1.18.2.11	Micrococcales	6	11349	219	120	86	169	78	28	204	53	28	97	87	20	129	93	45	134	34	48	154	80	94	81	192	53	65	114	120	62	1091	481	54	1593	314	67	542	326	90	81	67	27	26	77	58	52	232
5	0.1.18.2.11.6	Brevibacteriaceae	1	7	0	0	0	0	0	0	0	0	1	0	0	0	0	0	0	0	0	0	0	0	1	0	0	0	0	0	0	0	0	0	0	0	0	0	0	1	0	0	0	0	0	0	0	0	0
6	0.1.18.2.11.6.1	Brevibacterium	3	7	0	0	0	0	0	0	0	0	1	0	0	0	0	0	0	0	0	0	0	0	1	0	0	0	0	0	0	0	0	0	0	0	0	0	0	1	0	0	0	0	0	0	0	0	0
7	0.1.18.2.11.6.1.15	Brevibacterium_massiliense	1	1	0	0	0	0	0	0	0	0	0	0	0	0	0	0	0	0	0	0	0	0	0	0	0	0	0	0	0	0	0	0	0	0	0	0	0	0	0	0	0	0	0	0	0	0	0
8	0.1.18.2.11.6.1.15.1	unclassified	0	1	0	0	0	0	0	0	0	0	0	0	0	0	0	0	0	0	0	0	0	0	0	0	0	0	0	0	0	0	0	0	0	0	0	0	0	0	0	0	0	0	0	0	0	0	0
7	0.1.18.2.11.6.1.27	Brevibacterium_sanguinis	1	2	0	0	0	0	0	0	0	0	0	0	0	0	0	0	0	0	0	0	0	0	1	0	0	0	0	0	0	0	0	0	0	0	0	0	0	1	0	0	0	0	0	0	0	0	0
8	0.1.18.2.11.6.1.27.1	unclassified	0	2	0	0	0	0	0	0	0	0	0	0	0	0	0	0	0	0	0	0	0	0	1	0	0	0	0	0	0	0	0	0	0	0	0	0	0	1	0	0	0	0	0	0	0	0	0
7	0.1.18.2.11.6.1.33	unclassified	1	4	0	0	0	0	0	0	0	0	1	0	0	0	0	0	0	0	0	0	0	0	0	0	0	0	0	0	0	0	0	0	0	0	0	0	0	0	0	0	0	0	0	0	0	0	0
8	0.1.18.2.11.6.1.33.1	unclassified	0	4	0	0	0	0	0	0	0	0	1	0	0	0	0	0	0	0	0	0	0	0	0	0	0	0	0	0	0	0	0	0	0	0	0	0	0	0	0	0	0	0	0	0	0	0	0
5	0.1.18.2.11.14	Intrasporangiaceae	3	1821	32	11	9	20	6	3	31	7	1	9	14	2	11	17	5	10	8	5	17	15	10	7	29	5	3	22	11	10	328	142	5	173	92	7	133	73	8	11	6	2	4	3	0	9	32
6	0.1.18.2.11.14.7	Janibacter	1	5	0	0	0	0	0	0	0	0	0	0	0	0	2	0	0	0	0	0	0	0	0	0	0	0	0	0	0	0	0	0	0	0	0	0	0	0	0	0	0	0	0	0	0	0	0
7	0.1.18.2.11.14.7.3	Janibacter_corallicola	1	5	0	0	0	0	0	0	0	0	0	0	0	0	2	0	0	0	0	0	0	0	0	0	0	0	0	0	0	0	0	0	0	0	0	0	0	0	0	0	0	0	0	0	0	0	0
8	0.1.18.2.11.14.7.3.1	unclassified	0	5	0	0	0	0	0	0	0	0	0	0	0	0	2	0	0	0	0	0	0	0	0	0	0	0	0	0	0	0	0	0	0	0	0	0	0	0	0	0	0	0	0	0	0	0	0
6	0.1.18.2.11.14.15	Oryzihumus	4	1664	22	6	4	17	6	3	30	7	1	6	11	1	8	16	3	9	5	5	17	13	5	7	29	4	2	22	6	10	328	142	4	139	92	6	133	70	8	11	6	2	3	2	0	7	21
7	0.1.18.2.11.14.15.2	GQ396976_s	1	1	0	0	0	0	0	0	0	0	0	0	0	0	0	0	0	0	0	0	0	0	0	0	0	0	0	0	0	0	0	0	0	0	0	0	0	0	0	0	0	0	0	0	0	0	0
8	0.1.18.2.11.14.15.2.1	unclassified	0	1	0	0	0	0	0	0	0	0	0	0	0	0	0	0	0	0	0	0	0	0	0	0	0	0	0	0	0	0	0	0	0	0	0	0	0	0	0	0	0	0	0	0	0	0	0
7	0.1.18.2.11.14.15.3	GQ397075_s	1	2	0	0	0	0	0	0	0	0	0	0	0	0	0	0	0	0	0	0	0	0	0	0	0	0	0	0	0	0	0	0	0	0	0	0	0	0	0	0	0	0	0	0	0	0	0
8	0.1.18.2.11.14.15.3.1	unclassified	0	2	0	0	0	0	0	0	0	0	0	0	0	0	0	0	0	0	0	0	0	0	0	0	0	0	0	0	0	0	0	0	0	0	0	0	0	0	0	0	0	0	0	0	0	0	0
7	0.1.18.2.11.14.15.5	Oryzihumus_leptocrescens	1	762	1	0	1	0	0	0	4	0	0	0	4	0	0	6	0	0	0	0	0	3	2	0	7	0	0	1	0	0	281	137	0	8	88	0	124	66	0	0	2	0	0	1	0	0	0
8	0.1.18.2.11.14.15.5.1	unclassified	0	762	1	0	1	0	0	0	4	0	0	0	4	0	0	6	0	0	0	0	0	3	2	0	7	0	0	1	0	0	281	137	0	8	88	0	124	66	0	0	2	0	0	1	0	0	0
7	0.1.18.2.11.14.15.6	unclassified	1	899	21	6	3	17	6	3	26	7	1	6	7	1	8	10	3	9	5	5	17	10	3	7	22	4	2	21	6	10	47	5	4	131	4	6	9	4	8	11	4	2	3	1	0	7	21
8	0.1.18.2.11.14.15.6.1	unclassified	0	899	21	6	3	17	6	3	26	7	1	6	7	1	8	10	3	9	5	5	17	10	3	7	22	4	2	21	6	10	47	5	4	131	4	6	9	4	8	11	4	2	3	1	0	7	21
6	0.1.18.2.11.14.21	unclassified	1	152	10	5	5	3	0	0	1	0	0	3	3	1	1	1	2	1	3	0	0	2	5	0	0	1	1	0	5	0	0	0	1	34	0	1	0	3	0	0	0	0	1	1	0	2	11
7	0.1.18.2.11.14.21.1	unclassified	1	152	10	5	5	3	0	0	1	0	0	3	3	1	1	1	2	1	3	0	0	2	5	0	0	1	1	0	5	0	0	0	1	34	0	1	0	3	0	0	0	0	1	1	0	2	11
8	0.1.18.2.11.14.21.1.1	unclassified	0	152	10	5	5	3	0	0	1	0	0	3	3	1	1	1	2	1	3	0	0	2	5	0	0	1	1	0	5	0	0	0	1	34	0	1	0	3	0	0	0	0	1	1	0	2	11
5	0.1.18.2.11.16	Microbacteriaceae	8	8902	168	100	75	133	61	24	142	40	24	75	68	16	107	73	39	118	26	37	133	60	78	70	145	46	58	85	100	47	725	328	42	1380	219	59	389	240	75	59	59	24	20	69	55	39	177
6	0.1.18.2.11.16.7	Agromyces	5	930	36	14	9	25	14	9	0	6	1	10	11	2	12	3	9	7	3	11	23	14	11	17	21	8	10	11	14	8	26	9	4	106	12	10	12	18	1	2	5	6	4	1	9	11	25
7	0.1.18.2.11.16.7.5	Agromyces_aurantiacus	1	3	1	0	0	0	0	0	0	0	0	0	0	0	0	0	0	0	0	0	0	0	0	0	0	0	0	0	0	0	0	0	0	0	0	0	0	0	0	0	0	0	0	0	0	0	0
8	0.1.18.2.11.16.7.5.1	unclassified	0	3	1	0	0	0	0	0	0	0	0	0	0	0	0	0	0	0	0	0	0	0	0	0	0	0	0	0	0	0	0	0	0	0	0	0	0	0	0	0	0	0	0	0	0	0	0
7	0.1.18.2.11.16.7.14	Agromyces_iriomotensis	1	205	24	0	6	18	0	5	0	4	0	0	6	0	0	0	0	0	0	0	0	0	1	13	0	4	0	0	0	1	18	0	0	2	8	7	0	7	0	0	2	0	0	0	0	1	0
8	0.1.18.2.11.16.7.14.1	unclassified	0	205	24	0	6	18	0	5	0	4	0	0	6	0	0	0	0	0	0	0	0	0	1	13	0	4	0	0	0	1	18	0	0	2	8	7	0	7	0	0	2	0	0	0	0	1	0
7	0.1.18.2.11.16.7.21	Agromyces_rhizospherae	1	1	0	0	0	0	0	0	0	0	0	0	0	0	0	0	0	0	0	0	0	0	0	0	0	0	0	0	0	0	0	0	0	0	0	0	0	0	0	0	0	0	0	0	0	0	0
8	0.1.18.2.11.16.7.21.1	unclassified	0	1	0	0	0	0	0	0	0	0	0	0	0	0	0	0	0	0	0	0	0	0	0	0	0	0	0	0	0	0	0	0	0	0	0	0	0	0	0	0	0	0	0	0	0	0	0
7	0.1.18.2.11.16.7.24	Agromyces_subbeticus	1	30	2	0	1	1	0	0	0	0	0	0	0	0	0	0	0	2	1	0	2	0	0	2	1	0	2	0	0	1	1	0	0	1	0	0	0	2	0	0	0	0	0	0	0	0	0
8	0.1.18.2.11.16.7.24.1	unclassified	0	30	2	0	1	1	0	0	0	0	0	0	0	0	0	0	0	2	1	0	2	0	0	2	1	0	2	0	0	1	1	0	0	1	0	0	0	2	0	0	0	0	0	0	0	0	0
7	0.1.18.2.11.16.7.29	unclassified	1	691	9	14	2	6	14	4	0	2	1	10	5	2	12	3	9	5	2	11	21	14	10	2	20	4	8	11	14	6	7	9	4	103	4	3	12	9	1	2	3	6	4	1	9	10	25
8	0.1.18.2.11.16.7.29.1	unclassified	0	691	9	14	2	6	14	4	0	2	1	10	5	2	12	3	9	5	2	11	21	14	10	2	20	4	8	11	14	6	7	9	4	103	4	3	12	9	1	2	3	6	4	1	9	10	25
6	0.1.18.2.11.16.9	Amnibacterium	2	88	1	2	2	2	0	1	0	2	0	0	5	0	3	0	0	0	0	0	2	2	3	0	0	0	1	1	2	1	0	0	0	4	0	2	6	0	0	0	1	0	0	8	0	1	1
7	0.1.18.2.11.16.9.2	Amnibacterium_soli	1	80	1	2	2	2	0	1	0	2	0	0	5	0	3	0	0	0	0	0	2	2	3	0	0	0	1	1	2	1	0	0	0	2	0	2	6	0	0	0	0	0	0	7	0	1	1
8	0.1.18.2.11.16.9.2.1	unclassified	0	80	1	2	2	2	0	1	0	2	0	0	5	0	3	0	0	0	0	0	2	2	3	0	0	0	1	1	2	1	0	0	0	2	0	2	6	0	0	0	0	0	0	7	0	1	1
7	0.1.18.2.11.16.9.3	unclassified	1	8	0	0	0	0	0	0	0	0	0	0	0	0	0	0	0	0	0	0	0	0	0	0	0	0	0	0	0	0	0	0	0	2	0	0	0	0	0	0	1	0	0	1	0	0	0
8	0.1.18.2.11.16.9.3.1	unclassified	0	8	0	0	0	0	0	0	0	0	0	0	0	0	0	0	0	0	0	0	0	0	0	0	0	0	0	0	0	0	0	0	0	2	0	0	0	0	0	0	1	0	0	1	0	0	0
6	0.1.18.2.11.16.15	Cryobacterium	1	94	1	0	4	1	1	0	6	0	0	0	2	0	0	0	0	1	2	1	2	2	0	2	1	1	0	1	0	1	5	0	3	10	0	1	1	1	2	4	0	0	0	0	0	0	10
7	0.1.18.2.11.16.15.10	unclassified	1	94	1	0	4	1	1	0	6	0	0	0	2	0	0	0	0	1	2	1	2	2	0	2	1	1	0	1	0	1	5	0	3	10	0	1	1	1	2	4	0	0	0	0	0	0	10
8	0.1.18.2.11.16.15.10.1	unclassified	0	94	1	0	4	1	1	0	6	0	0	0	2	0	0	0	0	1	2	1	2	2	0	2	1	1	0	1	0	1	5	0	3	10	0	1	1	1	2	4	0	0	0	0	0	0	10
6	0.1.18.2.11.16.24	Frondihabitans	1	3	0	0	0	0	0	0	0	0	0	0	0	0	0	0	0	0	0	0	1	0	0	0	0	0	0	0	0	0	0	0	0	0	0	0	0	0	1	0	0	0	0	0	0	0	0
7	0.1.18.2.11.16.24.6	unclassified	1	3	0	0	0	0	0	0	0	0	0	0	0	0	0	0	0	0	0	0	1	0	0	0	0	0	0	0	0	0	0	0	0	0	0	0	0	0	1	0	0	0	0	0	0	0	0
8	0.1.18.2.11.16.24.6.1	unclassified	0	3	0	0	0	0	0	0	0	0	0	0	0	0	0	0	0	0	0	0	1	0	0	0	0	0	0	0	0	0	0	0	0	0	0	0	0	0	1	0	0	0	0	0	0	0	0
6	0.1.18.2.11.16.37	Leucobacter	1	1	0	0	0	0	0	0	0	0	0	0	0	0	0	0	0	0	0	0	0	0	0	0	0	0	0	0	0	0	0	0	0	0	0	0	0	0	0	1	0	0	0	0	0	0	0
7	0.1.18.2.11.16.37.27	unclassified	1	1	0	0	0	0	0	0	0	0	0	0	0	0	0	0	0	0	0	0	0	0	0	0	0	0	0	0	0	0	0	0	0	0	0	0	0	0	0	1	0	0	0	0	0	0	0
8	0.1.18.2.11.16.37.27.1	unclassified	0	1	0	0	0	0	0	0	0	0	0	0	0	0	0	0	0	0	0	0	0	0	0	0	0	0	0	0	0	0	0	0	0	0	0	0	0	0	0	1	0	0	0	0	0	0	0
6	0.1.18.2.11.16.41	Microbacterium	3	636	7	12	6	8	5	0	6	5	1	7	7	2	8	2	3	5	0	2	11	5	4	4	6	2	5	6	12	3	16	4	7	46	3	4	5	10	6	2	2	0	3	6	6	4	23
7	0.1.18.2.11.16.41.12	Microbacterium_aurantiacum	1	17	0	0	0	1	0	0	0	0	0	0	0	0	0	0	0	0	0	0	1	0	0	0	0	1	2	0	0	0	0	0	0	0	0	0	0	0	0	0	0	0	0	0	0	0	0
8	0.1.18.2.11.16.41.12.1	unclassified	0	17	0	0	0	1	0	0	0	0	0	0	0	0	0	0	0	0	0	0	1	0	0	0	0	1	2	0	0	0	0	0	0	0	0	0	0	0	0	0	0	0	0	0	0	0	0
7	0.1.18.2.11.16.41.48	Microbacterium_lemovicicum	1	263	5	6	2	2	5	0	0	5	0	3	4	2	1	0	2	0	0	1	1	2	1	0	4	1	2	1	6	3	13	2	4	22	0	4	2	3	0	0	0	0	1	0	1	3	9
8	0.1.18.2.11.16.41.48.1	unclassified	0	263	5	6	2	2	5	0	0	5	0	3	4	2	1	0	2	0	0	1	1	2	1	0	4	1	2	1	6	3	13	2	4	22	0	4	2	3	0	0	0	0	1	0	1	3	9
7	0.1.18.2.11.16.41.88	unclassified	1	356	2	6	4	5	0	0	6	0	1	4	3	0	7	2	1	5	0	1	9	3	3	4	2	0	1	5	6	0	3	2	3	24	3	0	3	7	6	2	2	0	2	6	5	1	14
8	0.1.18.2.11.16.41.88.1	unclassified	0	356	2	6	4	5	0	0	6	0	1	4	3	0	7	2	1	5	0	1	9	3	3	4	2	0	1	5	6	0	3	2	3	24	3	0	3	7	6	2	2	0	2	6	5	1	14
6	0.1.18.2.11.16.60	Subtercola	1	3	0	0	0	0	0	0	0	0	0	0	0	0	0	0	0	0	0	0	0	0	0	0	0	0	0	0	0	0	0	0	0	0	0	0	0	0	0	0	0	0	0	0	0	0	0
7	0.1.18.2.11.16.60.1	Subtercola_boreus	1	3	0	0	0	0	0	0	0	0	0	0	0	0	0	0	0	0	0	0	0	0	0	0	0	0	0	0	0	0	0	0	0	0	0	0	0	0	0	0	0	0	0	0	0	0	0
8	0.1.18.2.11.16.60.1.1	unclassified	0	3	0	0	0	0	0	0	0	0	0	0	0	0	0	0	0	0	0	0	0	0	0	0	0	0	0	0	0	0	0	0	0	0	0	0	0	0	0	0	0	0	0	0	0	0	0
6	0.1.18.2.11.16.63	unclassified	1	7147	123	72	54	97	41	14	130	27	22	58	43	12	84	68	27	105	21	23	94	37	60	47	117	35	42	66	72	34	678	315	28	1214	204	42	365	211	65	50	51	18	13	54	40	23	118
7	0.1.18.2.11.16.63.1	unclassified	1	7147	123	72	54	97	41	14	130	27	22	58	43	12	84	68	27	105	21	23	94	37	60	47	117	35	42	66	72	34	678	315	28	1214	204	42	365	211	65	50	51	18	13	54	40	23	118
8	0.1.18.2.11.16.63.1.1	unclassified	0	7147	123	72	54	97	41	14	130	27	22	58	43	12	84	68	27	105	21	23	94	37	60	47	117	35	42	66	72	34	678	315	28	1214	204	42	365	211	65	50	51	18	13	54	40	23	118
5	0.1.18.2.11.17	Micrococcaceae	5	40	0	0	0	0	0	1	2	0	0	0	0	0	0	0	0	0	0	2	0	0	2	0	1	0	0	0	0	0	7	3	0	5	0	0	2	2	0	0	0	0	0	1	0	0	2
6	0.1.18.2.11.17.3	Arthrobacter	3	10	0	0	0	0	0	1	0	0	0	0	0	0	0	0	0	0	0	2	0	0	1	0	0	0	0	0	0	0	0	1	0	0	0	0	0	0	0	0	0	0	0	1	0	0	0
7	0.1.18.2.11.17.3.25	Arthrobacter_flavus	1	1	0	0	0	0	0	0	0	0	0	0	0	0	0	0	0	0	0	0	0	0	1	0	0	0	0	0	0	0	0	0	0	0	0	0	0	0	0	0	0	0	0	0	0	0	0
8	0.1.18.2.11.17.3.25.1	unclassified	0	1	0	0	0	0	0	0	0	0	0	0	0	0	0	0	0	0	0	0	0	0	1	0	0	0	0	0	0	0	0	0	0	0	0	0	0	0	0	0	0	0	0	0	0	0	0
7	0.1.18.2.11.17.3.60	Arthrobacter_russicus	1	4	0	0	0	0	0	0	0	0	0	0	0	0	0	0	0	0	0	2	0	0	0	0	0	0	0	0	0	0	0	1	0	0	0	0	0	0	0	0	0	0	0	1	0	0	0
8	0.1.18.2.11.17.3.60.1	unclassified	0	4	0	0	0	0	0	0	0	0	0	0	0	0	0	0	0	0	0	2	0	0	0	0	0	0	0	0	0	0	0	1	0	0	0	0	0	0	0	0	0	0	0	1	0	0	0
7	0.1.18.2.11.17.3.78	unclassified	1	5	0	0	0	0	0	1	0	0	0	0	0	0	0	0	0	0	0	0	0	0	0	0	0	0	0	0	0	0	0	0	0	0	0	0	0	0	0	0	0	0	0	0	0	0	0
8	0.1.18.2.11.17.3.78.1	unclassified	0	5	0	0	0	0	0	1	0	0	0	0	0	0	0	0	0	0	0	0	0	0	0	0	0	0	0	0	0	0	0	0	0	0	0	0	0	0	0	0	0	0	0	0	0	0	0
6	0.1.18.2.11.17.6	Kocuria	1	1	0	0	0	0	0	0	1	0	0	0	0	0	0	0	0	0	0	0	0	0	0	0	0	0	0	0	0	0	0	0	0	0	0	0	0	0	0	0	0	0	0	0	0	0	0
7	0.1.18.2.11.17.6.22	unclassified	1	1	0	0	0	0	0	0	1	0	0	0	0	0	0	0	0	0	0	0	0	0	0	0	0	0	0	0	0	0	0	0	0	0	0	0	0	0	0	0	0	0	0	0	0	0	0
8	0.1.18.2.11.17.6.22.1	unclassified	0	1	0	0	0	0	0	0	1	0	0	0	0	0	0	0	0	0	0	0	0	0	0	0	0	0	0	0	0	0	0	0	0	0	0	0	0	0	0	0	0	0	0	0	0	0	0
6	0.1.18.2.11.17.10	Rothia	1	4	0	0	0	0	0	0	0	0	0	0	0	0	0	0	0	0	0	0	0	0	1	0	0	0	0	0	0	0	0	0	0	0	0	0	0	0	0	0	0	0	0	0	0	0	0
7	0.1.18.2.11.17.10.6	Rothia_mucilaginosa	1	4	0	0	0	0	0	0	0	0	0	0	0	0	0	0	0	0	0	0	0	0	1	0	0	0	0	0	0	0	0	0	0	0	0	0	0	0	0	0	0	0	0	0	0	0	0
8	0.1.18.2.11.17.10.6.1	unclassified	0	4	0	0	0	0	0	0	0	0	0	0	0	0	0	0	0	0	0	0	0	0	1	0	0	0	0	0	0	0	0	0	0	0	0	0	0	0	0	0	0	0	0	0	0	0	0
6	0.1.18.2.11.17.11	Sinomonas	1	23	0	0	0	0	0	0	1	0	0	0	0	0	0	0	0	0	0	0	0	0	0	0	1	0	0	0	0	0	7	2	0	5	0	0	2	2	0	0	0	0	0	0	0	0	1
7	0.1.18.2.11.17.11.6	unclassified	1	23	0	0	0	0	0	0	1	0	0	0	0	0	0	0	0	0	0	0	0	0	0	0	1	0	0	0	0	0	7	2	0	5	0	0	2	2	0	0	0	0	0	0	0	0	1
8	0.1.18.2.11.17.11.6.1	unclassified	0	23	0	0	0	0	0	0	1	0	0	0	0	0	0	0	0	0	0	0	0	0	0	0	1	0	0	0	0	0	7	2	0	5	0	0	2	2	0	0	0	0	0	0	0	0	1
6	0.1.18.2.11.17.14	unclassified	1	2	0	0	0	0	0	0	0	0	0	0	0	0	0	0	0	0	0	0	0	0	0	0	0	0	0	0	0	0	0	0	0	0	0	0	0	0	0	0	0	0	0	0	0	0	1
7	0.1.18.2.11.17.14.1	unclassified	1	2	0	0	0	0	0	0	0	0	0	0	0	0	0	0	0	0	0	0	0	0	0	0	0	0	0	0	0	0	0	0	0	0	0	0	0	0	0	0	0	0	0	0	0	0	1
8	0.1.18.2.11.17.14.1.1	unclassified	0	2	0	0	0	0	0	0	0	0	0	0	0	0	0	0	0	0	0	0	0	0	0	0	0	0	0	0	0	0	0	0	0	0	0	0	0	0	0	0	0	0	0	0	0	0	1
5	0.1.18.2.11.23	Yaniellaceae	1	1	0	0	0	0	0	0	0	0	0	0	0	0	0	0	0	0	0	0	0	0	0	0	0	0	0	0	0	0	0	0	0	0	0	0	0	0	0	0	0	0	0	0	0	0	0
6	0.1.18.2.11.23.3	unclassified	1	1	0	0	0	0	0	0	0	0	0	0	0	0	0	0	0	0	0	0	0	0	0	0	0	0	0	0	0	0	0	0	0	0	0	0	0	0	0	0	0	0	0	0	0	0	0
7	0.1.18.2.11.23.3.1	unclassified	1	1	0	0	0	0	0	0	0	0	0	0	0	0	0	0	0	0	0	0	0	0	0	0	0	0	0	0	0	0	0	0	0	0	0	0	0	0	0	0	0	0	0	0	0	0	0
8	0.1.18.2.11.23.3.1.1	unclassified	0	1	0	0	0	0	0	0	0	0	0	0	0	0	0	0	0	0	0	0	0	0	0	0	0	0	0	0	0	0	0	0	0	0	0	0	0	0	0	0	0	0	0	0	0	0	0
5	0.1.18.2.11.24	unclassified	1	578	19	9	2	16	11	0	29	6	2	13	5	2	11	3	1	6	0	4	4	5	3	4	17	2	4	7	9	5	31	8	7	35	3	1	18	10	7	11	2	1	2	4	3	4	21
6	0.1.18.2.11.24.1	unclassified	1	578	19	9	2	16	11	0	29	6	2	13	5	2	11	3	1	6	0	4	4	5	3	4	17	2	4	7	9	5	31	8	7	35	3	1	18	10	7	11	2	1	2	4	3	4	21
7	0.1.18.2.11.24.1.1	unclassified	1	578	19	9	2	16	11	0	29	6	2	13	5	2	11	3	1	6	0	4	4	5	3	4	17	2	4	7	9	5	31	8	7	35	3	1	18	10	7	11	2	1	2	4	3	4	21
8	0.1.18.2.11.24.1.1.1	unclassified	0	578	19	9	2	16	11	0	29	6	2	13	5	2	11	3	1	6	0	4	4	5	3	4	17	2	4	7	9	5	31	8	7	35	3	1	18	10	7	11	2	1	2	4	3	4	21
4	0.1.18.2.12	Micromonosporales	1	16507	710	179	50	331	247	55	561	117	63	164	452	26	366	221	65	187	88	61	322	170	111	215	375	50	83	208	179	134	661	94	107	1855	95	131	350	102	169	270	49	45	50	80	126	156	123
5	0.1.18.2.12.1	Micromonosporaceae	9	16507	710	179	50	331	247	55	561	117	63	164	452	26	366	221	65	187	88	61	322	170	111	215	375	50	83	208	179	134	661	94	107	1855	95	131	350	102	169	270	49	45	50	80	126	156	123
6	0.1.18.2.12.1.2	Actinoplanes	2	10604	316	113	28	246	55	37	412	65	43	115	250	13	281	101	38	139	68	17	216	132	68	165	258	34	65	178	113	39	594	37	56	1638	33	96	149	74	133	183	32	34	42	33	90	120	48
7	0.1.18.2.12.1.2.23	Actinoplanes_missouriensis	1	5485	0	104	0	144	0	29	313	0	37	91	239	9	2	99	0	100	40	17	140	0	42	132	189	15	65	141	104	0	253	0	0	665	0	68	0	0	100	131	20	26	29	33	0	0	1
8	0.1.18.2.12.1.2.23.1	unclassified	0	5485	0	104	0	144	0	29	313	0	37	91	239	9	2	99	0	100	40	17	140	0	42	132	189	15	65	141	104	0	253	0	0	665	0	68	0	0	100	131	20	26	29	33	0	0	1
7	0.1.18.2.12.1.2.38	unclassified	1	5119	316	9	28	102	55	8	99	65	6	24	11	4	279	2	38	39	28	0	76	132	26	33	69	19	0	37	9	39	341	37	56	973	33	28	149	74	33	52	12	8	13	0	90	120	47
8	0.1.18.2.12.1.2.38.1	unclassified	0	5119	316	9	28	102	55	8	99	65	6	24	11	4	279	2	38	39	28	0	76	132	26	33	69	19	0	37	9	39	341	37	56	973	33	28	149	74	33	52	12	8	13	0	90	120	47
6	0.1.18.2.12.1.6	Catelliglobosispora	3	122	4	0	0	9	1	0	6	1	2	1	4	0	0	0	2	2	0	3	7	3	0	0	0	1	0	4	0	0	1	0	1	3	1	2	2	0	2	2	0	0	0	2	6	1	8
7	0.1.18.2.12.1.6.1	Catelliglobosispora_koreensis	1	59	2	0	0	0	0	0	3	0	2	1	4	0	0	0	0	2	0	2	1	3	0	0	0	1	0	2	0	0	0	0	1	3	1	1	1	0	1	0	0	0	0	1	0	1	3
8	0.1.18.2.12.1.6.1.1	unclassified	0	59	2	0	0	0	0	0	3	0	2	1	4	0	0	0	0	2	0	2	1	3	0	0	0	1	0	2	0	0	0	0	1	3	1	1	1	0	1	0	0	0	0	1	0	1	3
7	0.1.18.2.12.1.6.2	EU132561_s	1	17	0	0	0	7	0	0	0	0	0	0	0	0	0	0	0	0	0	0	0	0	0	0	0	0	0	1	0	0	0	0	0	0	0	0	0	0	0	0	0	0	0	0	0	0	5
8	0.1.18.2.12.1.6.2.1	unclassified	0	17	0	0	0	7	0	0	0	0	0	0	0	0	0	0	0	0	0	0	0	0	0	0	0	0	0	1	0	0	0	0	0	0	0	0	0	0	0	0	0	0	0	0	0	0	5
7	0.1.18.2.12.1.6.4	unclassified	1	46	2	0	0	2	1	0	3	1	0	0	0	0	0	0	2	0	0	1	6	0	0	0	0	0	0	1	0	0	1	0	0	0	0	1	1	0	1	2	0	0	0	1	6	0	0
8	0.1.18.2.12.1.6.4.1	unclassified	0	46	2	0	0	2	1	0	3	1	0	0	0	0	0	0	2	0	0	1	6	0	0	0	0	0	0	1	0	0	1	0	0	0	0	1	1	0	1	2	0	0	0	1	6	0	0
6	0.1.18.2.12.1.9	Dactylosporangium	2	1021	105	26	6	21	0	7	59	4	3	0	26	1	24	19	8	17	0	12	10	21	0	4	32	0	8	1	26	0	0	0	4	0	11	11	0	17	10	34	5	0	0	7	13	21	25
7	0.1.18.2.12.1.9.12	Dactylosporangium_tropicum	1	1	0	0	0	0	0	0	0	0	0	0	0	0	0	0	0	0	0	0	0	0	0	0	0	0	0	0	0	0	0	0	0	0	0	0	0	0	0	0	0	0	0	0	0	0	0
8	0.1.18.2.12.1.9.12.1	unclassified	0	1	0	0	0	0	0	0	0	0	0	0	0	0	0	0	0	0	0	0	0	0	0	0	0	0	0	0	0	0	0	0	0	0	0	0	0	0	0	0	0	0	0	0	0	0	0
7	0.1.18.2.12.1.9.14	unclassified	1	1020	105	26	6	21	0	7	59	4	3	0	26	1	24	19	8	17	0	12	10	21	0	4	32	0	8	1	26	0	0	0	4	0	11	11	0	17	10	34	5	0	0	7	13	21	25
8	0.1.18.2.12.1.9.14.1	unclassified	0	1020	105	26	6	21	0	7	59	4	3	0	26	1	24	19	8	17	0	12	10	21	0	4	32	0	8	1	26	0	0	0	4	0	11	11	0	17	10	34	5	0	0	7	13	21	25
6	0.1.18.2.12.1.10	FJ152655_g	1	1	0	0	0	0	0	0	0	0	0	0	0	0	0	0	0	0	0	0	0	0	0	0	0	0	0	0	0	0	0	0	0	0	0	0	0	0	0	0	0	0	0	0	0	0	0
7	0.1.18.2.12.1.10.1	ADGO01000419_s	1	1	0	0	0	0	0	0	0	0	0	0	0	0	0	0	0	0	0	0	0	0	0	0	0	0	0	0	0	0	0	0	0	0	0	0	0	0	0	0	0	0	0	0	0	0	0
8	0.1.18.2.12.1.10.1.1	unclassified	0	1	0	0	0	0	0	0	0	0	0	0	0	0	0	0	0	0	0	0	0	0	0	0	0	0	0	0	0	0	0	0	0	0	0	0	0	0	0	0	0	0	0	0	0	0	0
6	0.1.18.2.12.1.12	FN667447_g	1	7	0	0	0	0	0	0	0	0	0	0	0	0	0	0	0	0	1	0	0	0	0	1	0	0	0	0	0	0	1	0	0	2	0	0	0	0	0	0	0	0	0	0	1	0	0
7	0.1.18.2.12.1.12.1	FN667447_s	1	7	0	0	0	0	0	0	0	0	0	0	0	0	0	0	0	0	1	0	0	0	0	1	0	0	0	0	0	0	1	0	0	2	0	0	0	0	0	0	0	0	0	0	1	0	0
8	0.1.18.2.12.1.12.1.1	unclassified	0	7	0	0	0	0	0	0	0	0	0	0	0	0	0	0	0	0	1	0	0	0	0	1	0	0	0	0	0	0	1	0	0	2	0	0	0	0	0	0	0	0	0	0	1	0	0
6	0.1.18.2.12.1.15	Krasilnikovia	1	485	24	8	3	11	6	3	1	3	0	4	12	0	11	6	7	0	6	3	5	9	9	7	16	5	4	6	8	3	19	12	3	36	4	0	12	2	1	6	0	1	2	6	5	6	8
7	0.1.18.2.12.1.15.1	Krasilnikovia_cinnamomea	1	485	24	8	3	11	6	3	1	3	0	4	12	0	11	6	7	0	6	3	5	9	9	7	16	5	4	6	8	3	19	12	3	36	4	0	12	2	1	6	0	1	2	6	5	6	8
8	0.1.18.2.12.1.15.1.1	unclassified	0	485	24	8	3	11	6	3	1	3	0	4	12	0	11	6	7	0	6	3	5	9	9	7	16	5	4	6	8	3	19	12	3	36	4	0	12	2	1	6	0	1	2	6	5	6	8
6	0.1.18.2.12.1.23	Plantactinospora	1	11	0	0	0	0	0	0	0	0	0	0	1	0	0	0	0	0	0	0	0	0	0	0	4	0	0	0	0	0	0	1	0	0	0	0	0	0	0	0	0	0	0	0	0	0	1
7	0.1.18.2.12.1.23.4	Plantactinospora_siamensis	1	11	0	0	0	0	0	0	0	0	0	0	1	0	0	0	0	0	0	0	0	0	0	0	4	0	0	0	0	0	0	1	0	0	0	0	0	0	0	0	0	0	0	0	0	0	1
8	0.1.18.2.12.1.23.4.1	unclassified	0	11	0	0	0	0	0	0	0	0	0	0	1	0	0	0	0	0	0	0	0	0	0	0	4	0	0	0	0	0	0	1	0	0	0	0	0	0	0	0	0	0	0	0	0	0	1
6	0.1.18.2.12.1.30	Virgisporangium	2	293	3	0	3	5	6	4	40	1	4	0	12	0	0	17	1	0	0	0	1	0	1	1	0	0	0	0	0	9	0	3	0	1	0	12	15	2	9	12	5	0	0	3	0	0	0
7	0.1.18.2.12.1.30.1	FJ479084_s	1	83	2	0	3	4	6	0	0	1	0	0	0	0	0	0	1	0	0	0	1	0	1	1	0	0	0	0	0	9	0	3	0	0	0	0	15	0	0	0	0	0	0	0	0	0	0
8	0.1.18.2.12.1.30.1.1	unclassified	0	83	2	0	3	4	6	0	0	1	0	0	0	0	0	0	1	0	0	0	1	0	1	1	0	0	0	0	0	9	0	3	0	0	0	0	15	0	0	0	0	0	0	0	0	0	0
7	0.1.18.2.12.1.30.5	unclassified	1	210	1	0	0	1	0	4	40	0	4	0	12	0	0	17	0	0	0	0	0	0	0	0	0	0	0	0	0	0	0	0	0	1	0	12	0	2	9	12	5	0	0	3	0	0	0
8	0.1.18.2.12.1.30.5.1	unclassified	0	210	1	0	0	1	0	4	40	0	4	0	12	0	0	17	0	0	0	0	0	0	0	0	0	0	0	0	0	0	0	0	0	1	0	12	0	2	9	12	5	0	0	3	0	0	0
6	0.1.18.2.12.1.32	unclassified	1	3963	258	32	10	39	179	4	43	43	11	44	147	12	50	78	9	29	13	26	83	5	33	37	65	10	6	19	32	83	46	41	43	175	46	10	172	7	14	33	7	10	6	29	11	8	33
7	0.1.18.2.12.1.32.1	unclassified	1	3963	258	32	10	39	179	4	43	43	11	44	147	12	50	78	9	29	13	26	83	5	33	37	65	10	6	19	32	83	46	41	43	175	46	10	172	7	14	33	7	10	6	29	11	8	33
8	0.1.18.2.12.1.32.1.1	unclassified	0	3963	258	32	10	39	179	4	43	43	11	44	147	12	50	78	9	29	13	26	83	5	33	37	65	10	6	19	32	83	46	41	43	175	46	10	172	7	14	33	7	10	6	29	11	8	33
4	0.1.18.2.14	Planktophila_o	1	2	0	0	0	0	0	0	0	0	0	0	0	0	0	0	0	0	0	0	0	0	0	0	0	0	0	0	0	0	0	0	0	0	0	0	0	0	0	0	0	0	0	0	0	0	0
5	0.1.18.2.14.1	Planktophila_f	1	2	0	0	0	0	0	0	0	0	0	0	0	0	0	0	0	0	0	0	0	0	0	0	0	0	0	0	0	0	0	0	0	0	0	0	0	0	0	0	0	0	0	0	0	0	0
6	0.1.18.2.14.1.4	Planktophila	1	2	0	0	0	0	0	0	0	0	0	0	0	0	0	0	0	0	0	0	0	0	0	0	0	0	0	0	0	0	0	0	0	0	0	0	0	0	0	0	0	0	0	0	0	0	0
7	0.1.18.2.14.1.4.7	unclassified	1	2	0	0	0	0	0	0	0	0	0	0	0	0	0	0	0	0	0	0	0	0	0	0	0	0	0	0	0	0	0	0	0	0	0	0	0	0	0	0	0	0	0	0	0	0	0
[truncated: 12,724 more rows]
[truncated: 18 more columns]
